# Supplementary material for: Assessment of dream-related aspects and beliefs in a large cohort of French students using a validated French version of the Mannheim Dream questionnaire
Source: PLoS One. 2021 Mar 4;16(3):e0247506. doi: 10.1371/journal.pone.0247506 (PMC7932137; doi:10.1371/journal.pone.0247506)
Supplement: S1 Dataset — Our database of 1137 participants. (XLSX) [file pone.0247506.s001.xlsx]

## Sheet: Feuil1
Num	Age	Gender	Field-Study	1-DRF	2-Intensity	3-Tone	4-Freq-Current-Nightmares	5-Distub-Nightmares	6-Reccur-Nightmares	7-Per-Reccur-Nightmares	8-Freq-Childh-Nightmares	10-Freq-Lucid-Dream	11-Age-First-Lucid	12a-Meaning	12b-Interest	12c-Meaningful	12d-Knowledge	12e-Interpret	12f-General-Interest	12g-Reflexive	12h-Impulses	13-Telling	14-Recording	15-Affecting-Mood	16-Creative-Ideas	17-Solving-Pb	18-Deja-vu	19-Reading	20-Helpfulness	Mean-ATD
2	23.5833	M	1	4	2	0	3	3	0	0.2	4	1	NA	0	2	1	3	0	3	0	0	3	1	1	3	0	3	0		1.16667
3	24.1667	F	0	4	4	1	2	0	1	0	6	2	15	0	2	0	0	0	4	4	0	0	0	6	7	5	4	1	2	4.16667
4	20.1667	F	1	5	2	0	3	4	1	0.4	4	0		3	3	3	4	3	4	3	2	6	0	5	1	1	4	1	2	2.33333
5	23.6667	F	1	1	2	0	3	1	0	0	4	4	16	1	1	2	4	2	4	2	0	4	0	0	0	0	3	1	0	0.666667
6	23.5	M	1	4	3	0	1	0	0	0	3	3	16	1	3	2	4	1	3	1	1	4	0	0	3	0	2	0		0.833333
7	21.8333	F	0	3	3	-1	4	2	0	0.2	4	4	18	3	4	4	4	3	4	3	3	5	3	3	0	2	3	1	3	2
8	23.25	M	1	4	0	0	3	1	1	0.3	4	1	20	3	3	2	3	2	4	2	2	3	0	1	0	1	3	1	0	1
9	21	F	0	6	3	1	3	0	0	0	3	5	NA	2	2	4	4	3	4	3	2	6	4	4	2	2	6	1	1	2.66667
10	22.9167	F	1	4	1	0	3	1	0	0.1	3	0		1	2	3	3	2	3	2	1	6	1	2	1	1	4	0		1.33333
11	22.6667	F	0	5	3	-1	5	2	1	0.2	6	3	7	4	4	4	4	4	4	4	4	5	4	3	4	4	3	1	2	2.83333
12	23.8333	F	0	6	3	2	4	2	0	0.8	5	2	X	3	3	3	3	2	3	3	3	5	0	7	4	2	5	1	2	3.5
13	23.25	F	1	5	4	1	1	3	0	0.7	3	3	15	2	3	3	3	4	4	4	2	5	0	5	0	1	7	1	2	2.66667
14	23.6667	F	1	4	2	0	3	1	1	0.1	3	0		1	3	4	4	3	4	3	2	5	0	0	0	0	3	0		0.5
15	21.6667	F	1	6	3	0	3	4	0	0	3	0		1	3	1	3	2	4	1	0	4	0	5	5	0	3	2	2	2.83333
17	20.5	F	1	4	3	-1	4	1	0	0	4	0		2	3	3	4	2	4	3	2	3	0	4	2	3	5	2	2	3
18	22.25	F	0	6	3	-1	6	2	1	0.3	4	6	16	4	4	4	4	3	4	4	3	6	3	4	4	4	5	2	0	3.16667
19	21.9167	F	1	3	2	0	2	1	0	0.7	5	3	8	2	3	3	4	4	4	4	3	3	0	3	2	1	2	2	2	2
20	26.0833	M	0	6	3	1	4	2	0	0.4	3	3	12	2	2	3	2	3	3	3	3	7	0	6	5	4	6	1	1	3.83333
21	22.1667	F	1	2	1	0	2	0	0	0	4	0		2	3	2	4	2	4	4	1	3	0	2	0	0	5	1	2	1.66667
22	23.4167	M	1	4	2	0	2	0	0	0	2	0		3	3	4	3	3	3	3	4	1	0	2	0	2	3	1	0	1.33333
23	21.25	F	1	5	3	1	4	3	1	0.2	4	3	15	3	2	4	3	2	4	4	2	5	0	4	2	3	0	0		1.5
24	21.1667	F	0	5	4	1	5	4	0	0.1	3	5	X	3	4	4	4	3	4	4	4	7	7	6	3	5	4	2	4	4
25	26.5	F	1	5	2	1	4	2	0	0	4	4	14	4	4	4	4	4	4	4	3	6	0	3	3	3	2	0		1.83333
26	23.8333	F	1	3	3	0	4	1	1	0.7	3	5	X	3	2	3	4	1	4	3	1	3	0	1	0	0	3	1	2	1.16667
27	24.75	F	1	4	3	1	5	3	0	0.1	5	2	20	2	2	2	2	2	2	2	2	5	0	5	2	3	4	0		2.33333
28	21.0833	F	1	4	1	0	1	0	0	0	1	6	15	2	4	2	4	4	4	2	4	5	0	4	0	0	3	1	2	1.66667
29	21.8333	F	1	4	1	1	1	0	0	0	3	1	NA	0	1	2	3	1	3	2	2	5	0	3	0	1	4	1	2	1.83333
30	22.25	F	1	4	3	1	4	4	1	0.7	6	7	X	2	4	2	4	3	4	4	3	4	1	3	3	4	5	0		2.66667
31	22.9167	F	1	5	4	-1	5	2	1	0.7	5	3	9	3	3	3	4	2	4	2	1	5	0	5	4	5	6	1	2	3.83333
32	31.6667	F	0	2	2	1	1	0	1	0.7	7	0		1	1	3	4	4	3	3	2	2	0	1	0	0	0	0		0.166667
33	19.6667	F	0	5	4	-1	5	4	1	0.6	5	0		4	4	4	4	4	4	4	4	6	3	4	1	5	4	1	2	2.83333
34	24.9167	M	1	5	2	0	3	0	0	0	4	3	6	1	3	2	3	3	3	3	2	4	0	2	1	1	6	2	1	2.16667
35	25.5833	F	0	6	3	1	5	4	0	0.3	4	3	NA	3	3	3	4	3	4	3	1	6	1	3	0	5	3	2	3	2.66667
36	23.9167	F	0	4	2	1	2	0	0	0	2	0		2	2	3	3	2	3	3	3	3	0	3	2	0	4	1	1	1.83333
37	24.6667	F	0	3	2	-1	3	0	0	0.2	3	4	NA	4	4	4	4	4	4	4	3	6	4	2	2	5	4	2	2	2.83333
38	21.1667	F	1	6	3	-1	3	1	0	0	4	7	X	3	4	4	4	3	4	4	4	4	0	5	5	7	7	2	3	4.83333
39	24.0833	F	0	3	2	-1	4	2	1	0.2	5	3	18	3	2	2	3	2	3	3	2	2	0	3	1	1	4	1	1	1.83333
40	20.25	F	1	2	2	1	3	2	1	0.4	4	0		2	2	3	4	3	4	3	2	3	1	1	2	0	4	1	1	1.5
41	21.1667	M	0	5	1	1	4	1	0	0	0	1	10	0	1	0	4	0	4	1	0	3	0	4	1	0	0	2	1	1.33333
42	21.5	M	1	4	1	1	3	1	1	0.3	4	1	14	1	3	3	4	3	4	1	1	6	3	1	2	2	4	1	1	1.83333
43	27.3333	M	0	4	2	0	4	3	0	0	3	0		3	3	3	4	2	4	3	2	4	3	5	3	3	3	1	1	2.66667
44	25.3333	F	0	5	3	-1	5	2	0	0	5	4	NA	2	2	3	2	1	3	3	1	6	0	0	0	4	5	2	1	2
45	23.0833	F	1	6	3	-1	7	3	0	0.1	5	7	10	1	2	3	3	2	4	2	2	7	0	6	0	0	6	1	1	2.33333
46	21.1667	F	1	3	1	0	3	0	0	0	4	0		1	1	3	4	3	4	3	2	4	0	0	0	0	5	1	1	1.16667
47	19.5	F	1	1	2	1	5	4	1	0.9	3	1	NA	3	1	3	2	4	3	3	4	3	4	4	0	0	4	0		1.33333
49	23	F	1	4	2	0	2	2	0	0.7	4	4	12	2	1	2	1	2	2	2	2	1	0	1	0	0	3	0		0.666667
50	21.75	M	1	2	1	0	3	0	0	0	5	4	15	1	1	1	4	2	4	3	1	3	0	0	0	0	4	0		0.666667
51	28.25	F	1	1	2	0	4	1	0	0.2	5	5	NA	0	0	1	1	1	2	2	1	4	0	4	0	0	4	0		1.33333
53	19.5833	M	1	4	2	0	5	1	0	0.3	6	4	15	1	1	1	3	2	3	2	2	4	1	4	3	3	6	0		2.66667
54	22.8333	F	1	3	1	1	0		0	0	3	1	NA	0	1	1	4	2	3	3	1	1	0	1	3	3	3	0		1.66667
55	21.4167	F	1	5	3	-1	4	1	0	0.2	3	7	15	4	4	4	4	3	4	4	4	5	0	6	3	3	5	2	1	3.33333
56	20.3333	F	1	5	3	0	5	1	0	0.1	7	6	NA	1	1	1	3	3	3	2	2	7	0	2	0	0	5	1	2	1.66667
57	19.5	F	1	5	3	1	5	2	0	0.4	4	6	X	3	4	4	4	3	4	4	3	5	0	6	4	5	2	1	1	3.16667
58	20	F	1	4	2	0	5	1	0	0	6	4	NA	2	1	2	1	2	3	2	2	5	0	0	0	0	5	0		0.833333
60	18.5	F	1	3	2	1	4	4	1	0.7	3	5	NA	2	2	2	3	2	3	4	1	3	0	2	0	0	3	0		0.833333
61	21.0833	F	1	5	2	0	4	4	0	0.2	1	0		4	4	4	4	4	4	4	3	5	0	3	1	3	6	1	3	2.83333
62	19.75	F	1	4	2	-1	3	0	0	0	3	0		3	4	3	4	4	3	4	4	5	0	2	1	3	1	2	4	2.16667
63	19.25	M	1	0	4	2	0		0	0	5	0		1	0	0	4	1	4	3	0	1	0	0	0	0	5	1	0	1
64	21.0833	F	1	5	3	-1	6	2	1	0.4	4	3	14	1	2	2	4	3	4	4	3	6	0	6	6	6	7	1	1	4.5
66	20.0833	F	1	6	2	0	6	1	1	0.6	6	7	6	1	1	4	3	3	3	3	2	5	0	4	5	0	6	0		2.5
67	18.9167	F	1	4	2	0	4	1	1	0.3	6	1	NA	3	3	3	4	1	4	2	2	1	0	2	0	1	3	0		1
68	22.0833	F	1	5	3	-1	6	3	0	0.1	2	7	NA	3	3	3	4	2	3	3	2	4	2	6	0	4	6	1	2	3.16667
69	21	F	1	4	4	-1	5	3	0	0.3	5	4	15	2	3	4	4	3	4	3	4	6	0	5	0	0	5	1	2	2.16667
70	19.9167	M	1	3	3	1	3	2	0	0.2	3	4	NA	1	1	2	3	3	3	3	2	5	0	0	0	0	3	1	2	1
72	21.4167	F	1	5	3	-1	7	2	0	0.4	7	4	19	4	4	4	4	4	4	2	2	5	0	5	4	4	6	1	3	3.83333
73	30	F	1	5	2	-1	7	2	1	0.5	4	6	12	1	0	2	2	0	2	2	1	3	0	6	0	7	3	0		2.66667
74	20	F	1	3	2	1	5	3	1	0.3	4	0		2	2	2	1	1	3	2	2	5	0	0	0	4	3	1	2	1.66667
76	21.1667	F	1	2	3	-1	4	2	1	0.8	5	3	NA	3	4	4	4	4	4	4	4	3	1	1	0	3	4	0		1.33333
77	21.8333	F	1	1	2	-1	4	1	0	0	6	1	NA	3	2	4	4	3	4	3	2	3	0	3	0	2	5	1	3	2.33333
78	19.0833	F	1	5	1	0	5	3	1	0.5	6	6	16	3	4	4	3	4	4	2	0	6	7	3	0	0	6	1	3	2.16667
80	20.0833	F	1	5	2	0	4	2	1	0.2	5	4	NA	2	2	2	2	1	4	2	3	6	0	4	0	2	5	0		2.16667
81	22.4167	M	1	5	4	-1	7	4	1	0.4	6	5	18	3	2	4	3	3	4	3	4	6	0	7	0	3	6	1	1	3
82	20.75	F	1	5	3	0	6	4	1	0.3	5	2	17	2	3	4	4	3	4	4	1	4	5	1	0	0	5	2	2	1.66667
83	20	F	1	6	2	0	3	3	1	0.6	5	7	14	2	3	2	4	2	4	3	3	7	0	7	4	0	7	2	2	3.66667
84	18.25	F	1	6	3	-2	7	3	0	0.2	5	4	NA	2	2	3	3	3	3	3	3	7	0	6	0	6	7	1	1	3.5
85	22.5833	M	1	4	3	0	4	3	0	0.1	4	4	16	4	4	4	4	4	4	4	4	3	4	3	3	1	3	1	2	2.16667
86	19.5833	F	1	5	2	1	5	1	1	0.4	5	0		1	3	3	4	1	4	4	3	4	4	0	0	4	6	2	4	2.66667
87	22.1667	F	1	4	2	-1	2	3	1	1	3	4	NA	0	1	3	4	3	4	4	0	5	0	0	0	0	2	0		0.333333
88	20.9167	F	1	6	2	1	4	1	1	0.3	4	5	X	3	3	4	4	3	4	3	3	7	0	3	0	3	4	1	2	2.16667
90	23	F	1	5	3	1	3	1	1	0.7	4	5	13	1	3	4	4	4	4	3	0	4	0	5	6	5	4	0		3.33333
91	22.1667	F	1	5	3	1	3	2	0	0	3	4	X	2	2	2	3	2	4	4	1	3	0	1	1	1	3	1	2	1.5
92	22.25	M	1	3	4	2	4	4	1	0.2	7	5	20	3	4	4	4	4	4	4	4	3	2	0	5	3	3	1	2	2.33333
93	20	F	1	1	1	0	3	2	0	0.1	3	6	18	2	3	3	3	2	4	2	1	5	0	0	0	0	5	1	2	1.33333
95	22.75	F	1	0	0	0	0		0	0.7	4	0		0	0	2	4	3	4	3	2	2	0	0	0	0	1	1	2	0.666667
96	26.3333	F	1	3	4	-1	5	3	0	0.3	4	4	NA	2	1	2	4	1	3	1	2	2	0	0	0	0	5	1	1	1.16667
97	22.8333	F	1	4	2	0	4	3	1	0.3	7	4	NA	2	3	2	4	3	3	3	2	4	0	3	0	0	5	1	2	1.83333
99	19.4167	F	1	4	3	-1	6	1	0	0.4	4	3	16	2	0	2	3	3	1	1	0	3	0	5	0	0	7	0		2
100	19.6667	F	1	2	1	0	3	4	1	0.5	4	4	8	0	0	2	4	3	2	2	2	4	1	1	1	1	0	0		0.5
101	22.1667	F	1	6	2	1	4	3	0	0.2	1	0		0	0	2	1	0	4	1	0	5	0	3	0	3	4	2	0	2
102	18.3333	F	1	4	1	-1	4	2	1	0.1	6	0		4	4	4	4	3	4	4	3	4	0	4	3	5	6	2	3	3.83333
103	21.5	F	1	5	3	0	6	1	1	0.3	7	6	14	1	4	4	4	3	4	3	1	7	0	4	0	0	6	1	2	2.16667
104	19.75	F	1	2	3	-1	7	2	1	0.5	7	6	8	1	3	1	4	4	4	4	4	0	0	6	5	6	6	2	1	4.33333
105	21.1667	F	1	5	3	2	2	1	0	0	5	1	14	2	3	2	4	3	4	4	3	7	0	6	3	0	5	1	1	2.66667
106	21.8333	F	1	5	3	-1	6	3	0	0.3	7	6	13	3	4	4	4	2	4	3	3	5	0	4	0	0	6	1	1	2
107	25.1667	M	1	4	3	-1	0		0	0	2	7	14	3	3	3	4	4	4	3	1	0	0	0	0	0	2	1	1	0.666667
108	23	M	1	3	4	-2	5	3	1	0.9	4	7	18	4	4	4	4	0	4	4	1	5	0	0	0	0	5	2	2	1.5
109	19.25	M	1	6	2	0	3	4	0	0	3	0		4	4	3	4	4	4	4	4	7	6	0	0	3	4	2	2	1.83333
111	18.1667	F	1	5	3	-2	7	2	1	0.6	4	7	12	3	2	3	2	3	3	4	3	6	0	7	7	6	7	0		5
112	19.0833	F	1	5	3	0	4	2	1	0.3	5	7	6	3	3	3	3	2	4	3	4	5	5	3	0	2	5	0		1.66667
113	21.5833	F	1	4	2	-1	5	2	0	0.5	4	0		3	4	4	4	2	4	3	3	5	0	0	0	0	6	2	4	2
115	19.8333	F	1	2	3	0	0		0	0	3	2	15	1	0	2	3	2	3	3	2	1	0	0	0	0	2	2	1	0.833333
116	20.5	F	1	3	3	1	3	0	0	0.1	3	5	17	4	4	4	4	2	4	4	2	3	0	0	0	2	3	2	0	1.16667
117	24.1667	F	0	3	3	-1	4	4	0	0.1	5	3	X	4	4	4	4	4	4	4	3	5	0	2	0	0	3	1	2	1.33333
118	18.4167	F	0	6	3	-1	6	3	1	0.4	5	6	12	3	3	3	4	4	4	3	3	4	3	3	4	2	4	1	1	2.5
119	28.4167	F	1	5	3	2	3	4	0	0.1	5	6	16	1	2	2	3	1	3	4	1	0	0	2	3	4	3	1	1	2.33333
120	22.75	F	0	4	4	-1	4	2	1	0.4	5	3	14	2	2	2	2	2	4	2	2	5	0	3	3	3	4	0		2.16667
122	19.25	F	0	4	2	0	3	0	0	0.1	7	4	X	3	3	3	4	3	4	3	1	7	0	0	0	0	7	1	3	1.83333
123	19.8333	F	0	6	3	0	6	4	0	0.1	4	0		3	4	4	4	4	4	4	4	7	7	7	6	7	6	1	3	5
124	19.9167	F	0	4	2	0	5	2	1	0.1	6	6	15	3	3	3	4	3	4	3	2	5	0	5	0	2	4	1	2	2.33333
125	20.1667	F	1	4	2	0	6	2	1	0.5	6	7	15	3	3	4	4	3	4	4	3	5	0	6	3	3	5	1	2	3.33333
128	18.5	F	0	3	2	-1	5	2	0	0.2	5	0		3	2	4	4	4	4	4	4	3	0	3	5	4	3	1	2	3
129	23	M	0	4	3	-1	3	2	1	0.2	4	2	10	1	3	1	4	1	4	1	2	3	0	5	3	5	5	0		3
130	24.3333	F	1	6	3	1	5	4	0	0	3	0		3	4	4	4	3	4	4	2	4	0	4	0	3	5	2	2	2.66667
131	24.0833	M	0	4	3	-1	6	2	1	0.7	5	0		2	1	3	1	2	1	3	3	3	4	5	4	0	7	0		2.66667
133	24.1667	F	1	3	2	1	3	1	0	0	4	3	NA	1	2	3	3	3	4	3	2	3	0	0	0	0	2	0		0.5
134	19.5833	F	0	4	3	-1	4	0	0	0.3	7	3	17	1	1	2	0	2	2	2	1	3	1	4	5	5	1	0		2.5
135	19.8333	F	1	4	3	-1	5	1	0	0.1	6	4	X	3	3	4	4	3	4	4	4	5	0	0	0	0	1	2	0	0.5
137	21	F	1	5	3	-1	5	2	0	0.1	5	6	13	3	4	4	4	2	4	4	3	5	0	6	0	5	6	1	0	3
138	20.6667	F	0	6	3	-1	7	2	1	0.1	7	3	NA	2	4	4	4	2	4	4	2	7	0	7	1	3	3	2	0	2.66667
139	22.1667	F	0	5	3	1	6	3	1	0.2	6	5	12	3	3	4	4	4	4	4	4	7	0	7	6	6	5	2	2	4.66667
140	22.9167	F	0	3	3	-1	5	3	0	0.5	4	6	18	4	4	4	4	4	4	4	3	0	5	5	3	1	5	0		2.33333
141	30	F	1	6	3	1	4	1	0	0.7	7	7	15	3	4	4	4	4	4	4	4	7	0	7	3	3	5	1	2	3.5
142	22.25	M	0	1	1	0	1	2	0	0.8	6	4	X	2	4	3	4	4	3	3	3	0	0	4	0	0	1	2	1	1.33333
143	19.1667	F	0	5	2	-1	6	3	1	0.9	5	7	10	3	4	4	4	3	4	4	4	4	0	5	5	5	7	1	2	4.16667
144	23.9167	M	1	5	3	-1	5	3	1	0.2	4	0		3	4	3	4	2	4	4	3	6	0	4	2	5	7	1	1	3.33333
145	19.4167	F	1	4	3	1	2	0	0	0	3	6	15	2	2	2	3	3	4	3	2	0	0	3	0	0	4	0		1.16667
146	25.0833	F	0	5	4	1	5	3	0	0	4	6	15	1	3	3	4	3	4	3	3	6	0	3	0	1	1	1	1	1.16667
147	21.5	F	0	6	3	-1	4	2	1	0.5	3	0		3	4	3	4	2	4	4	3	6	0	5	0	6	4	1	1	2.83333
149	23.5	F	1	5	2	0	3	2	0	0	2	3	12	1	2	2	4	1	4	2	2	3	0	3	0	0	3	2	1	1.5
150	22.5	F	1	4	2	1	4	2	0	0.3	4	6	NA	3	2	3	4	3	4	4	1	3	0	3	0	0	5	0		1.33333
151	24.75	F	0	4	2	-1	5	2	1	0.3	5	0		4	4	3	4	2	4	4	3	6	0	5	0	0	3	1	2	1.83333
152	24.6667	F	1	6	3	-1	5	1	0	0	5	5	NA	3	2	3	2	3	4	3	2	3	0	3	0	4	5	1	1	2.33333
153	22.25	F	1	6	3	0	5	0	0	0	3	6	NA	0	3	1	4	2	4	2	3	7	0	0	7	3	5	0		2.5
154	20.0833	F	1	6	4	0	3	3	0	0	6	7	12	2	4	3	4	1	4	3	2	7	7	0	0	3	5	1	3	2
155	25.3333	F	1	6	4	1	6	3	0	0	6	7	13	2	3	3	4	3	4	3	3	5	0	6	4	4	5	2	1	3.66667
156	23.25	M	1	5	2	-1	3	3	1	0.6	7	0		2	0	3	0	1	3	3	1	4	0	3	0	0	5	0		1.33333
157	21.4167	M	1	5	3	1	5	1	0	0	3	5	18	1	3	0	4	1	4	2	3	7	1	5	4	3	5	0		2.83333
158	18.0833	F	1	4	3	2	3	2	0	0.1	4	0		3	4	3	4	3	4	4	4	6	0	5	4	3	5	2	1	3.33333
159	23.75	F	1	5	2	1	5	3	1	0.4	5	3	18	3	3	4	4	4	4	4	3	6	0	5	0	5	5	1	1	2.83333
160	23.0833	M	1	5	3	0	5	1	0	0.2	6	4	10	3	3	3	4	3	4	4	3	6	0	0	0	0	5	1	3	1.5
162	25.1667	M	1	5	2	1	0		0	0	2	7	7	4	4	4	4	4	4	4	4	6	6	4	7	7	5	2	4	4.83333
163	21.6667	F	1	4	2	0	4	1	0	0.2	5	5	14	1	1	2	3	2	3	3	2	6	5	0	1	2	6	1	2	2
164	25.75	F	1	4	3	-1	2	1	1	0	3	1	8	2	3	3	3	3	2	3	3	3	1	0	1	3	4	2	3	2.16667
165	22.5833	F	1	6	3	-1	7	1	1	0.4	7	1	X	1	1	1	3	0	3	2	0	6	0	4	2	0	3	1	1	1.83333
166	23	F	0	5	3	-2	7	3	1	0.9	6	6	10	3	3	4	4	3	3	3	4	4	0	7	0	0	7	0		2.33333
167	24.4167	M	1	3	1	1	0		0	0	6	1	10	0	3	3	4	4	4	2	1	3	0	0	0	0	4	1	1	1
168	24.8333	F	1	3	1	-1	4	1	0	0.1	5	6	NA	0	1	1	4	2	4	2	1	1	0	0	0	1	6	1	0	1.33333
169	23.1667	F	1	5	3	-1	6	2	0	0.2	5	0		2	2	3	4	3	3	4	2	7	0	5	0	0	7	0		2.16667
170	22.3333	F	1	3	3	0	4	3	1	0.1	5	3	13	1	4	2	4	3	4	3	2	4	3	4	2	1	4	1	1	2.16667
171	19.3333	F	1	5	3	0	5	2	1	0.7	3	0		1	3	1	4	2	4	3	2	7	0	5	0	0	6	0		2
172	21.5	F	1	4	1	0	2	0	0	0.1	2	4	NA	2	1	2	2	3	3	3	1	3	0	2	0	0	3	0		0.833333
173	19.1667	F	1	5	2	1	5	3	1	0.3	6	0		1	2	1	4	2	3	4	2	4	0	6	0	4	6	1	1	3
174	18.0833	F	1	5	3	1	6	3	0	0.1	5	1	16	3	4	4	4	4	4	4	4	1	2	7	4	2	7	2	2	4
175	23.1667	M	1	3	3	-1	2	1	0	0	3	3	NA	1	1	2	2	1	4	3	1	3	0	0	0	0	5	1	2	1.33333
176	19	F	1	6	3	0	6	1	0	0	6	6	NA	3	4	4	4	3	4	3	2	7	0	5	2	5	6	1	1	3.33333
177	19.3333	F	1	5	3	1	5	3	1	0.8	6	0		1	1	0	3	0	3	1	0	4	2	0	1	0	5	0		1.16667
178	21.0833	F	1	4	1	-1	5	3	0	0	5	1	NA	1	1	2	4	2	4	2	1	4	0	0	0	0	4	1	1	1
179	20.25	F	1	4	2	1	4	2	0	0	5	0		2	2	4	3	4	4	4	3	5	0	0	0	0	4	1	1	1
180	25.0833	M	1	5	3	-1	5	3	1	0	5	2	4	3	3	3	4	4	4	4	1	6	0	6	4	2	0	0		2
181	20.5833	M	1	4	3	0	5	1	0	0	3	0		3	4	4	4	4	4	4	3	2	0	3	0	1	2	0		1.16667
182	19.0833	F	1	3	1	0	0		0	0	1	3	15	0	0	2	2	3	2	3	2	0	0	0	0	2	5	1	1	1.5
183	22.5833	F	1	5	3	-2	6	3	0	0	3	5	NA	1	2	2	3	1	4	2	1	2	0	3	0	0	3	1	1	1.33333
184	20.75	F	1	5	2	-1	6	2	1	0.3	4	5	X	1	3	3	4	1	3	4	3	4	5	1	1	5	2	2	2	2.16667
185	20.8333	F	1	5	3	0	4	2	1	0.7	6	6	10	0	1	4	2	1	4	1	0	5	0	5	5	0	6	0		2.66667
187	19.25	F	1	5	3	-1	7	4	0	0.5	1	7	13	4	4	3	4	4	4	4	3	7	0	6	0	0	3	1	3	2.16667
188	22.5	F	1	4	1	1	1	4	0	0	3	1	15	3	3	4	4	4	4	4	3	4	0	3	0	1	2	1	1	1.33333
189	21.9167	F	1	5	3	0	4	4	0	0	5	3	NA	3	4	3	4	4	4	3	4	7	0	3	0	2	3	1	1	1.66667
190	19.6667	F	1	5	3	1	3	2	0	0.2	3	1	16	1	1	1	3	3	3	3	1	5	0	0	0	0	5	1	1	1.16667
191	19.4167	F	1	4	3	1	1	2	0	0.5	1	1	X	2	2	3	4	4	4	4	3	7	1	5	1	1	5	2	2	2.66667
192	23.9167	M	1	5	3	1	3	1	0	0.5	6	3	19	0	2	2	1	2	3	3	3	0	1	4	0	0	5	2	1	2
193	22.5	F	1	3	2	-1	3	0	0	0	4	0		2	3	3	4	3	4	4	1	3	0	1	0	0	5	2	2	1.66667
195	18.3333	F	1	5	2	-1	7	3	0	0.3	7	5	X	1	2	2	4	1	4	3	1	6	0	2	3	0	5	0		1.66667
196	18.6667	F	1	3	3	-1	4	3	0	0.1	6	4	12	2	3	3	4	3	3	2	1	4	0	0	0	0	4	1	3	1.33333
198	18.6667	F	1	4	2	0	5	0	1	0.2	4	3	6	1	3	3	3	2	4	2	3	6	0	0	0	0	1	1	2	0.666667
199	20.0833	F	1	5	2	-1	5	2	1	0.2	6	0		3	3	4	4	3	4	4	2	5	0	5	0	2	4	0		1.83333
200	25.25	F	1	6	1	0	6	1	1	0.1	6	5	X	1	3	3	4	2	4	3	3	7	0	0	4	4	0	1	0	1.5
201	19.1667	F	1	4	3	-1	6	2	0	0.1	5	5	12	2	1	3	4	3	4	3	1	6	0	5	0	5	5	0		2.66667
202	19.6667	F	1	5	1	0	1	3	0	0	3	1	NA	2	3	3	4	3	4	4	3	3	0	5	5	5	3	1	2	3.5
203	20.9167	F	1	5	4	-1	6	2	0	0.7	6	4	14	1	1	2	3	2	3	2	2	3	0	5	3	0	3	1	1	2.16667
204	21.25	M	1	5	2	1	2	3	0	0	4	5	14	1	3	3	4	2	4	4	1	3	0	0	0	3	5	1	0	1.5
205	23.6667	F	1	3	1	1	4	1	0	0.2	5	0		0	3	1	4	3	4	3	1	5	3	4	3	0	6	2	1	2.66667
206	19.9167	F	1	1	1	-1	3	0	1	0.2	5	1	10	1	1	2	2	3	4	3	3	3	0	0	0	0	4	1	2	1.16667
207	21.5833	F	1	5	3	0	5	2	0	0.1	4	2	12	3	4	4	4	1	4	3	3	5	0	3	1	5	5	2	3	3.16667
208	22.75	F	1	5	4	1	5	2	0	0.2	6	7	6	3	3	4	4	4	4	4	4	6	0	3	3	4	6	0		2.66667
210	21	M	1	1	2	0	2	1	0	0.3	5	0		1	1	2	3	2	3	4	3	1	0	1	0	1	5	0		1.16667
211	23.6667	F	1	5	2	0	4	1	1	0	5	6	10	2	2	2	3	3	3	3	3	3	0	4	0	2	5	1	1	2.16667
212	21.8333	F	1	5	2	1	5	1	1	0.3	7	0		1	2	1	3	1	3	3	1	7	0	3	0	0	4	1	0	1.33333
213	18.9167	F	1	6	3	2	2	1	0	0	3	7	X	1	2	3	4	1	4	2	3	4	0	0	4	3	3	1	2	2.16667
214	19.0833	F	1	6	3	-1	4	2	0	0.7	3	5	17	4	4	4	4	4	4	4	3	6	6	3	3	5	5	2	4	3.66667
215	19.75	F	1	5	3	-1	6	2	1	0.3	5	4	16	2	4	3	4	3	4	4	3	4	0	7	0	0	5	0		2
216	24.9167	F	1	6	3	-1	5	2	0	0.3	4	5	10	2	3	3	4	3	4	4	3	5	0	4	1	3	4	1	1	2.33333
217	19.1667	F	1	5	3	-1	5	3	0	0	4	5	12	1	4	3	4	3	4	4	2	6	4	3	0	0	5	2	2	2
219	19.5833	F	1	3	1	-1	4	0	1	0.5	1	0		2	2	4	4	2	4	3	1	5	0	0	0	0	4	1	2	1.16667
220	18.25	M	1	3	1	0	0		0	0	3	4	13	0	0	0	4	0	4	0	0	0	0	0	0	0	2	1	0	0.5
221	24.3333	F	1	3	2	-1	3	1	0	0.4	4	4	NA	2	2	2	3	2	3	3	3	3	1	3	2	2	4	1	2	2.33333
222	18.6667	F	1	5	2	1	1	0	0	0	4	0		3	4	3	2	1	3	2	1	6	0	0	0	0	5	0		0.833333
223	19.9167	M	1	3	4	-1	1	1	1	0	5	3	12	3	3	4	4	4	4	3	1	2	1	1	1	1	7	1	1	2
224	19.3333	F	1	5	1	-1	6	2	0	0.2	7	3	15	3	4	4	4	4	4	4	3	7	0	6	4	6	5	2	2	4.16667
225	20.3333	F	1	4	2	0	5	2	1	0.3	5	5	NA	2	2	3	4	3	4	3	4	5	0	3	2	2	3	0		1.66667
227	22.0833	F	1	6	3	-1	5	2	1	0.2	5	3	15	3	3	4	4	4	4	4	4	5	0	5	2	5	3	1	1	2.83333
228	21.6667	M	1	3	1	1	3	1	0	0	5	0		1	2	3	4	3	4	2	2	4	0	3	0	2	6	0		2.16667
229	20.0833	F	1	6	3	-2	6	3	0	0.3	6	5	14	2	2	4	3	3	4	3	1	6	0	5	0	1	3	2	1	2
230	22.0833	F	1	4	2	-1	4	4	1	0.5	4	1	14	2	2	3	4	2	4	3	3	3	3	4	0	0	4	2	2	2
231	23.8333	M	1	6	2	1	0		0	0	3	3	20	3	3	4	4	4	4	4	4	1	1	4	0	2	2	2	4	2.33333
232	20.3333	F	1	5	3	-1	5	4	1	0.8	5	7	8	3	3	3	3	3	4	3	2	5	5	5	2	4	2	1	2	2.66667
233	23	F	1	2	3	-1	5	2	1	0.1	3	4	NA	1	0	2	0	1	2	1	3	4	0	5	0	3	4	1	2	2.5
234	20.5833	F	0	6	3	-1	6	2	1	0.4	5	6	15	2	4	3	4	3	4	2	1	7	0	5	1	3	5	1	1	2.66667
236	20.3333	F	1	6	4	0	6	2	1	0.1	3	1	X	2	4	3	4	2	4	3	1	6	0	6	0	1	2	2	2	2.16667
237	21.1667	F	1	5	3	-1	6	3	0	0.2	5	0		2	3	3	4	3	4	3	3	7	1	7	5	1	7	1	1	3.66667
238	22.8333	F	1	6	4	-1	7	3	0	0	7	6	18	4	4	4	4	3	4	3	1	6	0	5	0	2	5	2	2	2.66667
239	22.8333	M	1	4	3	-1	4	1	1	0	4	2	20	2	3	3	3	2	4	2	3	4	0	3	0	0	4	1	1	1.5
240	23.25	F	1	5	2	1	4	2	0	0.2	5	0		1	3	1	2	2	4	3	0	6	0	3	0	0	5	1	1	1.66667
241	22.75	M	1	3	1	0	1	0	0	0	1	0		1	1	3	4	1	3	3	2	1	0	0	0	0	3	0		0.5
242	24.25	F	1	5	3	1	5	2	0	0.2	4	3	NA	3	3	4	4	3	3	3	2	6	0	5	3	2	4	2	2	3
243	20.1667	F	1	3	2	0	4	1	1	0.8	5	0		3	2	4	4	4	4	4	3	5	0	5	3	3	4	1	1	2.83333
244	25.1667	F	1	5	2	-1	1	0	0	0.1	2	0		1	3	3	4	3	4	3	1	5	0	0	0	0	2	0		0.333333
245	25.5	F	1	5	3	1	3	0	1	0.8	5	0		3	3	4	4	3	4	4	3	6	0	6	0	6	7	2	2	3.83333
246	18.25	F	1	3	0	-1	3	0	1	0.6	7	6	12	1	1	3	3	3	4	4	1	5	0	2	3	0	6	0		1.83333
247	24.3333	F	1	4	3	1	3	1	1	0.2	5	3	19	3	2	3	2	1	4	3	2	3	0	4	1	1	5	2	2	2.5
248	18.1667	F	1	5	3	-1	4	1	1	0.6	4	4	NA	1	2	1	3	2	4	3	1	6	0	0	0	0	3	1	2	1
249	22	F	1	6	4	-1	7	3	1	0.3	5	4	NA	3	3	2	3	2	4	4	3	5	0	7	3	6	5	0		3.66667
250	23.0833	M	1	3	3	-1	4	1	1	0.3	3	0		0	1	0	0	0	3	1	0	3	0	0	0	0	5	0		0.833333
251	23.25	F	1	6	4	-1	7	1	1	0.1	6	6	18	1	1	3	3	2	4	3	3	4	0	3	3	3	5	2	1	2.83333
252	23.0833	M	1	4	2	-1	4	2	0	0	7	3	5	3	4	3	4	4	4	4	4	6	0	5	1	5	6	1	2	3.33333
254	20	F	1	4	2	-1	0		0	0	0	0		4	3	4	4	1	4	3	0	6	0	0	0	0	0	2	2	0.666667
255	20	F	1	5	2	0	3	2	0	0	2	3	15	3	3	3	4	3	4	3	2	6	0	3	0	0	3	1	1	1.33333
256	21	F	1	3	2	1	4	3	0	0.1	5	3	NA	1	3	2	3	3	3	3	2	4	0	3	0	1	0	1	1	1
257	22.9167	F	1	5	3	-1	6	4	0	0.1	2	2	12	3	3	3	4	1	3	2	1	1	0	5	1	5	6	0		2.83333
258	20.75	F	1	3	2	1	1	2	0	0	3	0		0	1	2	4	2	4	2	1	4	0	0	0	0	4	1	0	0.833333
259	20.5	F	1	5	2	0	3	2	0	0	3	6	18	3	3	4	4	3	4	3	4	4	3	4	5	0	5	1	1	2.66667
260	21	F	1	6	3	1	1	0	1	0	1	0		4	4	4	4	4	4	4	4	7	0	6	0	0	5	1	1	2.16667
261	24.5	F	1	5	2	-1	2	2	0	0	0	2	23	2	3	3	4	2	2	4	2	6	0	0	0	0	3	2	3	1.33333
262	27.9167	F	1	1	0	0	2	3	1	0.5	1	0		0	0	0	0	0	1	1	1	0	0	0	0	0	1	0		0.166667
263	23	F	1	5	3	0	3	3	1	0.7	0	0		3	4	4	4	2	3	4	0	4	0	5	0	4	5	0		2.33333
264	20.1667	F	1	6	3	1	3	3	0	0.1	4	1	18	3	4	4	4	4	4	4	4	4	7	7	4	5	4	2	2	4
265	18.3333	F	1	5	4	-1	4	3	1	0.4	5	4	12	3	4	3	4	4	4	4	3	5	0	5	5	4	6	2	1	3.83333
267	19.9167	F	1	3	1	-1	0		0	0	0	0		3	3	4	4	3	4	4	3	4	0	4	0	0	1	1	2	1.33333
268	22.5	F	1	4	2	0	4	3	0	0.1	5	0		1	3	2	4	1	4	2	1	5	1	2	0	1	3	1	2	1.5
269	19.3333	F	1	6	2	1	3	4	1	0.9	5	3	17	3	4	3	4	4	4	4	4	4	4	1	0	4	7	2	1	2.5
270	20.5833	F	1	4	2	0	6	0	0	0.3	0	7	NA	0	0	2	4	2	3	3	0	5	0	0	3	4	4	0		1.83333
271	20.9167	F	1	6	2	1	3	0	0	0	7	4	13	2	3	3	4	2	3	3	2	7	1	3	3	5	5	2	2	3.33333
272	23.4167	F	1	4	2	0	5	1	1	0.5	4	6	13	1	3	3	4	1	4	2	1	5	0	0	0	0	6	1	2	1.5
273	21.5	F	1	6	4	-1	6	4	1	0.2	5	6	14	3	4	4	4	2	4	3	4	7	0	6	4	4	6	1	1	3.66667
274	23.9167	M	1	3	3	-1	5	1	1	0.1	5	3	20	1	2	2	3	2	3	3	2	3	0	4	0	2	5	0		2.16667
275	24.3333	F	1	4	4	-2	2	3	0	0	3	0		3	2	4	4	4	4	4	4	6	3	4	0	4	3	1	2	2.33333
276	21.6667	M	1	3	4	2	3	2	1	0.5	5	4	14	2	3	3	4	3	4	4	4	2	0	4	2	2	4	0		2.16667
277	19.3333	F	1	4	3	-1	6	3	1	0.2	7	6	7	3	2	3	4	4	4	3	3	5	0	3	2	5	5	1	0	2.66667
279	22.9167	M	1	5	2	1	4	0	0	0	4	3	18	4	4	4	4	3	4	4	1	4	6	3	0	2	5	0		1.66667
280	23.25	F	1	5	2	1	2	0	0	0	3	3	NA	4	4	4	4	3	4	3	3	6	0	0	1	1	3	0		0.833333
281	21.5833	F	1	5	3	-1	6	2	0	0.1	7	0		1	3	3	4	4	4	4	3	4	0	3	3	4	5	0		2.5
282	21.5833	F	1	4	3	1	5	2	0	0.1	5	4	7	4	4	4	3	3	4	4	3	6	1	7	4	5	6	0		4
283	20.5833	F	1	6	2	2	1	0	0	0	3	7	X	1	2	2	3	2	4	3	0	3	0	1	1	1	2	1	0	1
285	19.75	F	1	5	2	0	4	3	1	0.3	7	3	10	4	4	3	4	4	4	4	3	6	6	5	0	0	3	2	1	1.83333
286	23.3333	F	1	6	3	1	4	3	0	0	7	0		3	3	4	4	2	4	2	3	7	0	7	0	4	5	1	1	3
287	20	F	1	4	3	-1	6	2	0	0.3	5	6	10	1	2	2	4	3	4	3	1	2	0	2	1	1	5	1	2	2
288	24.4167	F	1	6	3	1	5	3	1	0.2	5	4	15	3	2	4	3	2	4	4	3	5	0	7	3	3	6	0		3.16667
289	23.25	F	1	6	2	-1	3	2	0	0.1	4	0		1	3	3	3	1	4	4	1	7	0	0	2	0	3	2	0	1.16667
290	21.3333	F	1	5	2	1	3	1	0	0.4	3	0		3	3	3	3	3	4	4	2	6	0	4	0	0	5	1	2	2
291	23.5	F	1	4	3	-1	4	1	0	0.2	5	3	NA	1	2	2	2	1	3	3	2	3	0	3	1	1	4	1	1	1.83333
292	21	F	1	6	4	-2	7	3	0	0.5	7	7	X	4	4	4	4	4	4	4	4	7	0	6	0	1	4	1	2	2.33333
293	19.9167	F	1	5	3	-1	6	2	1	0.5	3	0		2	3	3	4	2	4	3	3	7	0	1	2	2	3	2	1	1.83333
294	18.1667	F	1	4	4	1	5	3	1	1	3	6	16	4	3	2	4	4	4	4	2	4	0	6	0	0	3	0		1.83333
295	22.3333	F	1	5	3	-1	5	4	1	0.8	2	0		3	2	4	3	3	3	3	1	3	0	5	0	0	4	0		1.66667
296	20	M	1	6	4	2	3	4	1	0.6	7	7	12	4	4	4	4	4	4	4	4	4	7	7	7	2	7	2	1	4.33333
297	21.1667	F	1	6	2	1	4	1	0	0	2	6	10	1	2	3	4	2	4	4	2	6	0	5	5	3	5	1	0	3.16667
298	22.3333	F	1	5	3	1	4	2	0	0.5	4	3	NA	1	2	3	4	3	4	3	2	7	0	3	0	0	4	0		1.16667
299	22.1667	F	1	4	3	1	1	0	0	0	6	1	NA	3	4	4	4	4	4	4	3	6	2	2	0	3	0	2	2	1.5
300	22.25	F	1	5	2	1	3	1	1	0.1	4	0		3	3	4	4	4	4	4	4	5	0	0	3	0	4	0		1.16667
301	21.0833	F	1	5	3	-1	6	3	0	0.1	5	4	X	0	4	2	4	3	4	4	3	3	0	6	3	3	5	0		2.83333
302	21.6667	F	1	5	3	1	4	1	0	0	5	1	19	3	4	3	4	2	4	4	3	5	6	1	1	3	5	2	2	2.33333
303	18.1667	F	1	6	3	-1	6	4	0	0	4	0		4	4	4	4	4	3	3	4	7	0	6	0	3	6	1	3	3.16667
304	19.6667	F	1	1	2	-1	2	0	0	0.6	2	2	NA	1	2	2	3	1	4	2	2	3	1	1	0	1	2	1	1	1
305	21	F	1	5	3	1	4	2	1	0.3	4	6	X	2	2	3	4	2	4	4	3	6	0	6	0	0	6	0		2
306	23.3333	F	1	5	3	2	4	1	0	0	4	7	13	2	1	3	4	1	4	3	1	3	6	6	0	7	6	1	0	3.33333
307	20.5	F	1	4	3	-1	5	2	0	0.3	5	3	NA	2	3	3	4	3	4	3	2	5	1	5	3	4	5	1	1	3.16667
308	27.6667	F	1	6	3	1	0		0	0.8	0	1	26	4	4	4	4	4	4	4	4	5	1	1	1	4	3	2	4	2.5
309	23	F	1	4	3	1	4	1	0	0.1	3	0		3	2	4	4	3	4	4	2	3	0	1	0	0	4	1	2	1.33333
310	23.6667	F	1	5	3	1	3	1	0	0	4	0		2	3	3	4	2	4	2	1	6	0	4	2	1	4	0		1.83333
311	24.25	F	1	5	1	0	4	2	0	0.2	5	1	NA	2	2	3	3	2	3	3	3	4	0	1	1	2	1	1	2	1.33333
313	23.9167	F	1	2	3	1	0		0	0.1	3	4	5	3	3	2	4	1	4	2	3	1	0	0	1	2	3	1	2	1.5
314	22.1667	M	1	4	4	1	2	3	0	0.5	5	3	18	2	4	4	4	3	4	3	2	5	1	5	5	3	4	2	3	3.66667
315	20.5	F	1	5	3	-1	3	3	0	0.1	1	1	9	3	4	4	4	4	4	4	4	6	4	4	3	3	5	1	1	2.83333
316	24	F	1	4	2	0	5	2	0	0.2	5	5	NA	0	2	1	3	2	3	2	1	5	0	0	4	2	0	0		1.16667
317	18.5	F	1	5	2	-1	4	3	1	0.2	3	2	15	4	4	4	4	4	4	4	3	7	0	3	1	0	1	1	1	1.16667
318	18.3333	F	1	6	3	1	6	1	1	0.1	4	0		2	4	3	3	4	3	3	3	7	0	6	3	5	6	0		3.33333
319	19.75	M	1	6	3	-1	6	3	0	0.1	6	7	18	1	3	4	4	1	4	1	0	3	0	0	0	0	5	2	1	1.33333
320	23.5	F	1	5	2	0	4	0	0	0.2	4	0		1	3	2	4	4	4	4	3	6	0	0	0	0	0	0		0
321	20.5833	F	1	5	1	0	2	0	1	0	0	3	X	1	0	1	3	1	2	2	1	1	0	1	1	1	5	0		1.33333
322	21	F	1	5	3	0	2	0	0	0	5	6	14	1	3	2	4	3	4	3	3	7	0	5	5	2	4	0		2.66667
323	25.5	M	1	5	3	0	4	0	0	0	5	2	15	1	4	2	4	2	4	4	2	5	5	6	6	1	6	1	1	3.5
324	20.3333	F	1	5	3	0	4	1	1	0	3	4	18	4	4	4	4	3	4	4	4	5	6	3	4	4	7	2	0	3.33333
325	18.25	F	1	5	3	-2	7	3	1	0.5	4	5	14	3	3	4	3	3	4	4	3	5	0	7	2	5	7	1	1	3.83333
327	21.9167	M	1	3	3	0	1	0	0	0	3	3	12	1	3	3	4	1	4	3	1	4	0	1	0	1	5	1	1	1.5
328	18.3333	F	1	3	2	-1	5	2	1	0.1	6	0		3	4	4	4	3	4	4	2	5	0	2	0	3	6	1	1	2.16667
329	19.75	F	1	4	2	1	5	1	0	0.4	6	6	6	2	3	3	3	3	3	4	3	5	0	3	0	2	2	0		1.33333
330	23.0833	F	1	4	2	-1	2	2	0	0	6	1	X	1	1	2	2	1	3	2	0	5	0	6	0	1	2	1	2	2
331	18.6667	M	1	4	3	-1	5	2	0	0.2	5	4	15	2	4	3	3	4	4	3	2	6	0	5	4	3	4	1	2	3.16667
332	19.8333	F	1	6	3	1	3	0	0	0	5	2	NA	3	4	3	4	4	4	4	2	7	0	7	4	4	6	1	2	4
333	22.3333	F	1	5	2	2	0		0	0	0	2	NA	0	2	1	3	4	4	3	2	4	0	0	0	0	0	1	1	0.333333
343	24.1667	F	1	5	3	1	5	2	0	0.1	6	6	X	1	3	3	4	3	4	4	3	4	0	2	3	3	3	1	1	2.16667
344	19	F	1	3	2	-1	7	4	0	0.8	4	0		3	3	3	3	3	3	3	3	6	0	6	0	0	3	0		1.5
348	22.5	F	1	3	3	2	4	3	1	0.1	6	1	16	2	4	4	4	3	4	3	3	4	0	4	4	0	7	2	3	3.33333
351	28	F	1	4	3	0	3	4	0	0.2	3	6	16	1	3	2	4	3	4	3	1	5	0	1	1	0	3	1	1	1.16667
352	29.5833	F	1	6	4	-1	7	3	0	0.2	4	4	NA	4	4	4	4	4	4	4	4	6	3	7	5	5	5	2	2	4.33333
355	22.8333	M	1	6	3	1	1	1	0	0.1	1	7	NA	0	0	3	4	1	0	2	4	7	1	4	4	6	1	0		3.16667
356	26.0833	M	1	5	2	2	1	2	0	0	7	7	8	0	2	3	4	4	4	4	3	1	0	0	4	0	5	1	1	1.83333
357	26.0833	M	1	2	3	-1	1	2	0	0	1	7	18	3	2	3	4	3	4	4	4	1	0	0	3	3	0	1	2	1.5
359	19.8333	F	1	5	4	-1	7	3	0	0.6	5	4	17	3	3	4	4	4	4	4	2	7	6	5	0	0	5	1	2	2.16667
360	26.0833	M	1	4	2	0	3	0	0	0	3	0		0	1	1	4	4	3	2	2	2	0	3	0	0	3	0		1
363	22	F	0	2	2	0	4	3	1	0.2	4	4	18	3	4	4	4	4	4	4	4	4	0	0	0	2	2	1	1	1
364	30.25	F	1	6	3	0	6	2	0	0	5	5	6	3	3	3	4	2	4	3	3	6	0	5	5	5	4	1	2	3.66667
365	21.9167	F	0	5	3	-1	7	2	1	0.5	6	7	X	3	4	3	4	3	4	3	1	5	0	6	4	2	6	2	2	3.66667
366	25.5833	F	0	5	4	1	3	4	0	0.1	4	7	21	3	3	4	4	3	4	4	3	7	0	7	4	5	0	0		2.66667
369	23.5833	F	1	1	3	-2	3	0	0	1	4	0		0	1	1	4	2	4	3	1	0	0	1	0	0	5	0		1
370	20.6667	M	1	4	3	-1	4	2	0	0	5	2	8	2	4	2	4	2	4	2	3	2	0	3	0	3	6	1	1	2.33333
371	24.1667	F	1	5	3	0	3	1	0	0	1	1	17	3	3	3	0	2	2	0	4	7	2	0	0	3	0	1	0	0.666667
372	20.4167	F	1	5	3	-1	3	3	1	0.2	5	0		2	2	4	4	3	4	4	2	4	0	4	2	1	4	1	2	2.33333
373	22.4167	F	1	4	1	1	3	3	0	0	5	6	6	1	2	3	3	2	4	3	3	4	0	3	0	1	5	1	2	2
374	20.0833	F	1	3	3	-1	5	1	0	0	5	0		1	1	3	3	1	3	3	1	4	0	3	3	1	7	2	1	2.83333
375	22.8333	M	1	4	2	0	3	1	0	0	4	0		1	3	2	4	3	4	4	1	3	3	1	0	0	3	1	1	1
378	22.5	F	1	4	2	-1	0		0	0	1	1	18	0	3	1	4	2	3	3	2	7	3	2	0	0	3	1	1	1.16667
380	18.8333	F	1	5	3	-1	7	2	1	0.2	6	6	15	3	3	4	4	4	4	4	3	7	0	5	0	5	3	1	1	2.5
381	19.0833	F	1	4	3	-1	7	3	0	0.3	4	1	18	1	3	2	4	3	4	1	1	4	0	3	0	0	3	1	1	1.33333
383	19.3333	F	1	5	3	1	4	1	0	0.5	5	6	NA	2	3	3	4	3	4	3	2	6	0	3	0	2	4	1	1	1.83333
385	25.8333	M	1	4	2	-1	0		0	0	3	3	15	1	2	3	4	3	4	4	1	6	0	4	0	0	6	2	1	2.16667
386	20.1667	F	1	4	3	-1	6	2	0	0.3	6	0		2	3	3	4	4	4	4	1	6	5	4	0	0	5	1	3	2.16667
388	18.3333	F	1	6	2	1	6	0	1	0.5	6	7	X	1	2	3	3	2	3	3	0	0	0	0	0	0	4	0		0.666667
389	24.1667	M	1	2	2	0	0		0	0	3	1	10	1	3	3	3	1	4	2	1	0	1	0	3	0	1	0		0.666667
390	18.5	F	1	4	2	0	2	3	1	0.3	3	1	18	3	4	4	4	3	3	4	4	4	0	1	0	0	3	0		0.666667
391	28.5	M	1	4	2	0	4	0	0	0.1	5	0		1	2	3	3	4	4	3	2	4	0	0	0	0	6	1	1	1.33333
392	24.9167	F	1	6	4	-1	7	0	0	0	6	1	7	1	1	3	3	0	3	3	0	6	0	0	0	0	4	1	0	0.833333
393	24.25	F	1	6	3	1	4	2	0	0.1	5	5	10	2	2	2	3	2	4	3	3	3	0	3	2	0	4	1	2	2
396	18.9167	F	1	0	1	1	2	1	1	0.5	3	0		0	1	3	3	4	4	4	3	3	0	0	3	3	1	1	1	1.5
398	23.9167	F	1	5	3	-1	5	3	1	0.5	5	3	X	3	4	3	4	1	4	3	1	6	0	4	1	4	4	1	3	2.83333
399	23.8333	F	1	5	4	2	4	3	1	0.5	5	5	17	3	4	2	4	2	4	3	3	4	0	5	6	2	5	0		3
400	20.6667	F	1	4	2	0	4	2	0	0.1	4	0		2	1	3	2	2	3	3	2	5	0	2	0	0	5	0		1.5
401	20.8333	F	1	5	2	1	4	2	0	0.9	5	6	19	2	4	3	4	3	4	4	1	6	2	6	0	1	3	2	2	2.33333
403	19.5833	F	1	5	3	0	5	2	1	0.2	6	4	13	2	3	3	4	3	4	4	2	4	0	4	4	3	6	0		2.83333
412	21.5833	F	1	5	1	-1	5	1	0	0	4	0		1	2	2	3	0	3	2	0	6	0	4	0	0	5	0		1.5
413	28.0833	F	1	5	2	-1	6	2	0	0.2	6	1	NA	2	3	3	4	4	4	4	2	6	0	0	0	3	4	2	3	2
418	25.1667	F	1	3	2	0	4	1	0	0	4	1	20	1	1	3	4	1	4	2	1	0	0	2	3	3	0	1	0	1.5
419	19.75	M	0	5	4	0	5	2	1	0.3	5	3	16	4	4	3	4	4	3	4	4	4	1	6	4	6	7	2	2	4.5
423	23	F	0	6	3	-2	6	2	0	0.6	4	2	20	2	3	2	3	2	3	3	2	6	0	5	6	6	3	2	2	4
427	21.8333	F	1	3	3	1	1	3	1	0.3	4	1	19	0	3	4	4	3	4	3	3	4	0	4	0	3	3	1	1	2
428	26.9167	F	1	5	3	0	5	3	0	0.5	6	6	16	3	3	4	4	3	4	4	4	6	2	7	6	5	6	2	4	5
429	31.8333	F	1	4	3	-1	5	2	1	0.2	3	6	18	3	3	3	3	2	3	3	2	3	0	1	3	2	6	1	3	2.66667
430	21.0833	F	0	6	2	-1	2	2	0	0.4	3	0		3	3	4	4	4	4	4	2	6	5	0	3	0	5	2	2	2
433	29.25	F	1	4	2	-1	6	2	1	0.5	5	4	13	1	2	2	4	2	3	3	0	5	2	5	0	0	5	1	1	2
435	22.25	M	1	6	4	0	3	4	0	0	4	7	7	3	4	4	4	3	4	4	3	6	2	7	6	2	4	1	3	3.83333
436	20.5	F	0	5	4	-2	6	2	0	0.6	5	5	5	2	3	3	4	2	4	3	1	6	0	3	4	3	4	2	1	2.83333
440	21.9167	F	1	6	3	0	7	2	1	0.7	3	7	X	1	3	3	4	1	4	3	2	5	0	6	5	3	3	1	2	3.33333
441	20.8333	F	0	4	1	-1	4	3	1	0.4	7	0		3	3	4	4	4	4	4	3	5	0	5	5	0	3	0		2.5
443	19.5833	M	1	5	2	0	5	2	0	0.2	5	0		1	3	3	3	2	4	4	3	5	0	5	6	5	5	2	2	4.16667
447	26.75	F	1	5	3	1	2	2	0	0	4	0		3	3	3	3	2	4	3	3	5	0	3	1	1	3	0		1.5
450	21.75	M	1	4	2	-1	1	2	0	0	3	0		3	2	4	4	4	4	4	2	5	0	3	0	3	0	0		1
451	21	F	1	5	3	-1	7	3	0	0.2	3	4	13	1	2	2	3	3	4	3	2	3	0	6	0	4	3	0		2.33333
452	21.25	F	1	5	3	-1	3	1	1	0.1	4	4	10	2	3	3	4	2	4	3	1	5	0	2	3	1	4	0		1.83333
453	30.0833	F	1	4	3	2	7	2	0	0.5	6	6	X	1	2	3	4	2	3	4	2	5	0	3	0	5	4	0		2
454	25.1667	M	1	1	1	0	0		0	0	6	7	X	0	0	2	3	1	3	3	2	2	0	0	0	0	1	0		0.166667
455	24.9167	F	1	3	1	1	2	0	0	0	3	1	NA	2	2	4	4	3	4	3	2	1	0	0	0	0	1	1	1	0.5
457	25.5	F	1	4	3	0	4	1	0	0.8	3	0		2	3	3	4	1	4	2	0	6	0	2	0	0	4	0		1
459	27	M	1	1	1	1	2	2	0	0	6	2	NA	0	3	1	4	1	4	1	1	1	3	0	0	0	4	1	1	1
461	19.0833	M	1	2	2	1	0		0	0	5	4	15	0	1	1	3	2	3	0	1	5	0	0	1	3	0	1	1	1
462	19.3333	F	1	4	2	2	2	0	0	0	4	4	17	1	3	2	3	3	3	3	3	5	5	3	1	1	1	2	3	1.83333
468	28	M	1	3	1	1	3	1	0	0	5	5	12	2	4	4	4	4	4	4	3	6	0	4	5	4	6	0		3.33333
469	25.0833	F	0	4	3	1	4	1	0	0	3	0		2	4	3	4	2	4	4	1	5	0	0	0	0	4	1	1	1
470	24.1667	F	1	5	2	0	6	1	1	0.2	5	7	16	2	4	3	4	4	4	3	3	6	1	6	7	5	5	0		4.16667
473	18.9167	F	1	2	1	-1	3	1	1	0	4	4	NA	1	1	2	4	4	4	4	3	0	0	3	0	3	0	0		1
474	21.6667	F	1	3	3	0	4	1	0	0	3	0		2	3	4	4	2	4	4	3	5	0	0	0	0	3	2	2	1.16667
475	24.25	F	1	5	3	2	3	1	0	0.1	6	5	10	3	3	3	4	4	4	4	3	7	0	3	0	6	6	1	0	2.66667
480	21.75	F	1	5	4	-2	7	4	0	0.9	5	5	18	4	4	4	4	3	4	4	4	5	0	7	0	5	7	2	3	4
482	20.5833	F	1	4	2	1	3	1	0	0	3	5	NA	2	3	3	4	2	4	2	3	6	0	5	0	2	4	1	1	2.16667
484	24.8333	F	1	5	2	-1	5	1	0	0	3	0		1	0	4	1	2	3	4	1	5	0	1	0	0	2	0		0.5
485	18.75	M	1	4	3	2	2	0	0	0	3	4	15	1	2	4	3	2	3	1	0	3	0	3	0	0	2	1	1	1.16667
486	19.75	F	0	5	3	-1	2	4	0	0	1	4	15	1	3	3	2	2	4	3	0	2	3	3	3	2	4	2	3	2.83333
487	26.25	F	0	4	3	2	3	2	0	0.1	6	4	13	3	4	4	4	2	3	4	2	3	6	3	5	5	3	2	4	3.66667
488	26.8333	F	1	5	3	-1	4	2	0	0.3	6	6	6	1	2	1	3	1	4	1	0	0	0	0	0	0	5	1	1	1.16667
489	20.8333	F	1	5	2	-1	4	0	0	0.2	4	3	11	1	3	3	4	3	4	3	3	5	0	0	2	2	3	1	2	1.66667
490	20.8333	M	1	5	3	-1	6	2	1	0.9	7	4	12	0	3	2	4	3	4	3	1	2	0	1	0	3	5	0		1.5
491	20.75	F	1	5	2	0	5	3	1	0.3	6	0		2	1	3	2	1	4	3	1	0	0	4	1	2	5	1	1	2.33333
493	21.9167	M	1	0	3	2	3	1	0	0.3	6	0		2	2	1	2	2	4	4	0	3	0	0	0	3	4	1	1	1.5
494	24.5833	F	1	3	2	0	3	3	0	0.1	4	3	X	1	1	2	4	2	4	2	2	4	0	2	2	0	5	0		1.5
497	21.9167	F	1	3	3	1	0		0	0	0	0		3	3	4	4	4	4	4	1	3	3	6	0	0	3	1	1	1.83333
498	18.75	M	1	5	3	1	4	0	0	0.3	5	7	12	3	4	3	4	3	4	4	4	5	0	5	4	1	4	0		3
500	20.5	F	1	5	3	-1	5	1	0	0	3	3	X	0	1	3	4	2	4	2	1	5	0	1	1	1	3	1	1	1.33333
501	23.3333	F	1	3	3	-2	3	2	0	0.3	5	5	15	3	2	4	3	3	4	3	3	4	0	1	3	4	0	0		1.33333
502	22.0833	F	1	4	3	-2	7	4	0	0.9	4	0		3	3	3	4	2	4	3	1	6	0	5	2	2	7	1	2	3.16667
514	22.1667	F	1	5	3	1	2	2	0	0.1	4	0		2	3	3	4	3	4	3	3	6	0	4	1	1	4	1	1	2
517	19.8333	F	0	6	2	1	4	1	0	0	4	6	11	0	1	1	0	1	4	1	3	7	0	2	5	4	5	0		2.66667
518	22.75	F	0	5	1	0	5	1	0	0	5	5	13	3	3	4	4	4	4	4	1	5	4	1	0	4	5	2	2	2.33333
524	28.5	F	1	5	4	-2	6	2	1	0.2	7	0		1	4	1	4	1	4	4	0	6	0	4	0	0	3	2	4	2.16667
525	30.1667	M	1	6	3	-1	6	1	1	0.6	4	3	12	2	3	3	4	3	4	4	3	5	4	4	4	7	3	2	3	3.83333
530	21.5833	F	0	3	2	0	1	3	0	0.1	2	4	NA	3	3	3	4	3	3	4	2	3	0	3	1	2	3	1	2	2
532	29.6667	F	1	3	3	-2	5	2	0	0.1	3	2	X	1	2	4	4	4	4	4	2	3	0	0	0	0	3	0		0.5
535	26.9167	M	1	5	3	0	4	1	0	0.2	3	7	12	3	4	3	4	3	4	3	2	6	2	6	6	4	7	0		4
536	25.1667	F	1	4	3	-2	6	3	1	0.3	6	3	14	3	4	4	4	4	4	4	2	6	5	6	0	5	1	0		2
539	33.4167	F	1	2	1	-1	3	1	1	0	4	5	X	1	2	1	3	0	2	2	0	0	0	0	0	0	0	1	1	0.333333
542	23.3333	F	1	3	3	0	3	2	1	0	4	2	15	0	2	1	3	0	3	1	0	3	0	0	0	0	1	0		0.166667
543	21.9167	F	1	4	2	1	4	2	0	0	5	2	16	1	2	3	2	2	2	2	0	5	0	0	0	0	0	0		0
544	23.0833	F	1	3	2	0	3	1	0	0.2	5	3	19	0	1	1	4	1	4	2	0	1	0	0	0	0	4	1	1	1
545	23.4167	M	1	5	3	0	5	1	0	0.3	5	7	NA	2	2	3	4	3	4	3	1	4	1	2	2	1	6	2	1	2.33333
547	20.75	F	0	5	2	2	3	1	0	0	5	0		3	3	3	4	3	4	4	2	4	0	0	4	4	6	1	1	2.66667
548	22.6667	F	1	4	1	0	1	0	0	0.7	4	4	10	0	2	2	4	2	4	3	3	4	0	0	0	0	4	1	2	1.16667
549	20.9167	F	1	3	1	0	3	1	1	0.6	5	2	12	2	2	2	4	3	4	4	2	5	0	0	0	0	5	1	2	1.33333
550	20.6667	F	1	6	3	1	5	1	0	0.5	6	4	13	2	3	2	3	3	4	3	1	5	0	4	0	1	4	1	2	2
551	19.5833	F	0	1	2	-1	4	0	1	0.9	7	3	10	3	2	3	3	2	3	2	3	3	0	2	1	3	4	2	2	2.33333
552	19.3333	M	1	5	3	1	4	1	0	0.3	6	0		2	4	3	4	4	4	2	3	6	0	0	4	0	5	1	0	1.66667
553	21.0833	F	1	6	3	1	3	3	0	0.1	3	7	X	2	4	2	4	2	4	3	3	6	7	7	3	4	5	2	4	4.16667
554	21.6667	F	1	6	3	-1	7	2	0	0	6	0		3	3	3	4	2	4	3	3	7	3	4	0	3	4	1	1	2.16667
556	22.4167	F	1	4	3	0	3	2	0	0	4	0		0	2	2	4	1	4	2	1	4	0	0	0	0	5	0		1
557	19.8333	F	1	6	3	-1	5	2	0	0	6	3	15	1	4	3	3	3	4	3	3	7	0	5	4	5	5	1	2	3.66667
558	24.5833	F	0	4	2	-1	5	3	1	0.6	6	5	13	3	2	4	4	1	4	3	2	2	0	6	3	6	6	1	1	3.83333
559	25.75	F	1	4	3	-1	5	3	0	0.1	3	4	20	2	1	3	3	3	4	3	1	5	0	5	0	0	4	0		1.83333
560	19.5833	M	1	5	3	-1	6	1	1	0.6	4	0		3	3	3	4	4	4	3	2	0	0	1	0	0	5	1	2	1.5
561	19.5	F	1	5	3	-1	3	3	0	0.6	4	0		0	1	2	4	2	4	3	1	7	0	6	0	5	3	1	2	2.83333
562	21.4167	F	1	4	3	0	5	2	1	0.3	6	4	NA	0	0	0	2	0	4	0	0	4	0	0	0	0	1	0		0.166667
563	21.5	F	1	6	3	0	6	2	1	0.5	6	5	X	0	2	1	3	1	3	1	1	6	0	4	0	0	6	0		1.66667
564	19.4167	F	1	5	3	-1	2	2	0	0	3	4	15	3	4	4	4	3	4	3	4	4	0	5	0	4	6	1	1	2.83333
565	21	F	0	6	3	-1	6	3	1	0.1	6	0		2	3	4	4	3	4	3	3	6	1	4	2	3	1	1	1	2
566	19.5	F	0	5	4	-1	6	3	1	0.5	4	1	NA	4	4	4	4	4	4	4	3	6	7	5	2	4	3	1	3	3
567	20.5833	M	1	1	0	0	0		0	0	3	0		0	3	3	4	4	4	4	4	2	4	0	0	0	4	1	0	0.833333
568	20.4167	F	1	5	2	-1	4	3	0	0	5	0		2	3	4	4	4	4	2	0	6	0	0	0	0	5	1	1	1.16667
570	19.6667	F	1	5	3	-1	5	3	1	0.7	7	3	X	4	4	4	4	4	4	4	4	6	5	5	3	3	5	2	2	3.33333
572	24.4167	M	1	3	2	-1	2	1	1	0.1	4	1	NA	2	0	3	0	0	3	3	1	1	0	1	0	1	5	0		1.33333
573	20.8333	M	1	6	3	2	3	0	0	0	4	3	NA	3	4	4	4	3	4	4	3	4	0	5	4	0	4	0		2.5
574	19.3333	F	1	3	2	0	2	0	0	0	3	0		1	3	2	4	4	3	3	2	4	0	3	0	0	3	0		1
575	20.75	M	1	5	3	-1	7	1	1	0.3	5	0		1	1	0	4	4	4	4	4	1	0	3	0	3	6	0		2
576	23.5	F	1	4	1	0	3	2	1	0.3	6	3	NA	3	3	4	4	3	3	3	1	3	0	4	0	0	2	0		1
577	22.75	F	1	5	3	1	3	3	0	0	3	5	X	1	0	1	3	1	4	0	1	3	0	4	1	0	6	0		1.83333
578	18.5833	F	1	3	2	1	6	1	1	0.3	6	2	NA	1	1	1	4	1	4	2	2	6	0	4	4	3	5	1	1	3
579	22.5833	F	1	5	3	1	5	3	1	0	6	6	X	2	3	4	4	3	4	3	3	5	0	6	2	0	7	1	1	2.83333
580	18.25	F	1	6	4	-1	7	1	1	0.1	7	4	6	4	4	4	4	3	4	3	3	7	3	6	3	0	7	1	0	2.83333
581	22.6667	M	1	3	1	1	3	2	0	0	2	4	X	0	1	0	3	1	3	2	1	0	0	0	0	1	3	0		0.666667
582	21.0833	F	1	4	2	-1	5	2	1	0.6	4	0		1	2	1	3	1	4	2	1	4	0	3	0	0	4	0		1.16667
583	26.25	F	0	5	4	-1	7	4	1	0.7	5	6	NA	3	4	4	4	4	4	4	3	7	0	6	3	4	5	2	3	3.83333
584	26.8333	F	1	5	4	2	5	1	0	0	3	0		1	3	4	4	1	4	3	0	4	0	1	2	1	2	1	2	1.5
585	25.75	F	1	5	3	-1	5	2	1	0.3	4	0		2	3	4	4	3	4	3	2	7	0	4	6	3	7	1	2	3.83333
586	19.0833	F	1	0	0	0	0		0	0	2	3	15	0	1	3	4	1	4	2	2	0	0	0	0	0	3	0		0.5
587	22.5	M	1	6	3	0	5	2	0	0.1	3	7	NA	0	0	1	3	1	2	1	0	7	0	5	0	0	4	0		1.5
588	21.4167	M	0	5	3	-1	3	3	1	0.3	6	5	21	4	4	4	4	4	4	3	4	5	6	7	7	6	5	2	3	5
589	18.5	M	1	3	2	1	1	0	0	0	2	0		1	1	2	4	2	3	2	2	5	0	0	2	1	4	0		1.16667
590	26.0833	F	1	2	1	1	1	1	0	0	0	1	NA	1	3	4	4	4	4	4	3	2	0	2	0	0	3	1	0	1
592	20.0833	F	1	5	2	-1	7	1	0	0.3	6	7	16	1	1	2	3	1	3	2	1	4	0	2	0	3	4	1	1	1.83333
593	18.75	F	1	1	2	1	1	1	0	0	3	0		2	3	3	4	3	4	3	2	4	0	1	1	1	4	1	2	1.66667
594	21.5	F	1	2	3	-1	4	0	0	0	6	1	NA	4	4	3	4	2	4	3	4	3	0	3	0	1	3	0		1.16667
595	26.1667	F	1	5	2	1	4	1	0	0	3	2	10	3	2	2	4	2	4	3	2	4	0	3	1	3	2	1	4	2.33333
596	20.3333	F	1	5	3	-1	5	2	1	0.5	4	0		1	3	3	4	2	4	3	3	6	0	4	0	0	6	0		2
597	24.8333	M	1	3	4	2	5	1	0	0.2	4	3	10	2	4	2	4	2	4	2	1	4	0	1	6	3	4	1	1	2.66667
598	20.1667	F	1	4	3	1	5	2	1	0.3	6	6	12	2	3	3	4	1	3	3	2	6	1	6	2	3	4	1	2	3
599	24.9167	F	1	4	3	-1	5	1	0	0.1	5	3	8	1	1	3	4	2	4	4	1	4	0	1	1	1	3	1	1	1.33333
600	22.1667	F	1	3	2	1	2	0	0	0	3	0		1	1	2	4	3	3	2	2	4	0	0	0	0	3	0		0.5
601	23.25	F	1	5	2	0	4	1	0	0.6	4	7	NA	2	3	2	4	2	4	2	1	3	1	4	3	1	3	1	0	2
602	20.5833	F	1	5	3	-1	6	2	0	0.6	4	0		2	2	3	1	0	4	4	1	5	0	0	0	0	6	0		1
603	21	F	1	5	3	-1	5	2	1	0.5	6	5	13	2	4	3	4	2	4	3	2	5	0	4	0	3	4	1	2	2.33333
604	21.9167	F	0	5	2	1	3	3	1	0.8	6	0		4	4	4	4	4	4	4	3	7	7	5	5	1	5	2	1	3.16667
605	23.8333	M	1	2	2	0	1	3	0	0	3	1	10	3	2	3	3	3	4	4	3	5	0	0	0	0	0	1	2	0.5
606	20.3333	M	1	4	1	0	0		0	0	1	0		1	2	3	3	2	3	3	2	1	0	1	2	0	1	1	2	1.16667
607	22.5	F	1	5	3	1	3	0	1	0.2	6	5	X	2	2	3	2	2	1	0	1	6	3	0	1	0	4	0		0.833333
608	22.0833	M	1	4	1	1	3	0	0	0	4	0		1	2	3	2	1	4	1	1	4	0	0	0	0	4	1	0	0.833333
609	22.5	F	1	5	2	-1	3	1	0	0	7	7	4	3	1	3	1	1	4	3	1	7	0	3	4	0	4	0		1.83333
610	22	F	1	6	2	0	3	0	0	0	3	4	17	1	2	2	4	0	4	1	0	7	0	0	0	0	3	0		0.666667
612	22	F	1	6	3	-1	6	2	0	0.1	6	4	NA	3	4	3	4	3	4	4	3	6	0	0	2	4	6	1	2	2.5
613	24.1667	F	1	6	3	-1	6	2	0	0.6	4	4	15	3	4	4	4	3	4	3	2	6	0	0	0	0	5	2	1	1.33333
614	20.8333	F	1	6	3	1	5	0	1	0.4	6	3	15	1	1	3	1	1	4	2	1	5	0	5	0	0	3	1	1	1.66667
615	20.75	F	1	5	3	0	3	4	0	0.2	4	1	NA	1	1	2	3	1	3	3	2	3	0	1	2	0	3	0		1
616	19.1667	F	1	6	3	-1	7	3	0	0.1	7	5	9	1	1	1	2	1	3	3	2	5	0	5	2	3	4	1	0	2.5
617	20.6667	M	1	3	2	0	2	2	1	0.6	6	5	10	2	3	3	4	2	4	3	1	0	0	1	2	2	6	2	3	2.66667
618	20.5833	F	1	4	1	1	4	2	1	0.3	5	4	NA	1	3	2	4	2	3	2	2	5	2	1	2	0	3	0		1.16667
619	23.25	F	0	4	4	-1	6	3	0	0.8	5	5	X	3	3	4	3	3	4	4	1	5	0	3	3	4	5	0		2.5
620	22.75	F	1	3	1	0	3	0	0	0.1	5	5	X	3	3	3	4	2	4	4	2	3	0	0	0	0	5	1	2	1.33333
621	20.8333	F	1	5	2	0	2	1	0	0.1	3	7	NA	2	4	4	4	3	4	3	1	6	0	0	1	0	3	2	1	1.16667
622	21.3333	F	0	6	3	0	4	3	0	0	5	4	15	4	4	4	4	4	4	4	3	7	0	5	0	5	4	2	3	3.16667
623	25	F	1	6	3	-1	7	1	0	0.3	4	7	23	3	4	4	4	1	4	4	2	4	0	0	0	0	2	1	1	0.666667
624	24.9167	F	1	4	3	-1	4	2	1	0.2	4	0		3	4	3	4	3	4	4	3	6	0	5	3	5	7	1	1	3.66667
625	27.4167	F	1	5	4	-1	5	3	1	0.5	6	5	X	2	2	2	4	1	3	2	1	4	0	7	0	4	4	1	1	2.83333
626	26.25	F	1	5	3	-1	5	1	0	0.1	5	4	18	2	3	4	4	4	4	4	4	6	0	1	1	3	3	0		1.5
627	23.25	M	1	5	3	1	3	1	1	0.3	4	4	13	1	3	1	4	1	4	3	1	4	0	5	3	3	4	1	1	2.83333
628	21.5833	F	1	4	2	-1	6	2	0	0.6	7	0		0	1	3	3	2	3	2	1	6	0	5	0	0	7	0		2
629	19.0833	M	1	1	2	2	1	2	1	0.4	3	0		0	1	2	4	3	4	4	0	1	0	0	1	6	1	1	1	1.66667
630	22.5833	M	1	3	1	1	0		0	0	6	1	15	0	0	0	0	0	4	1	0	2	0	0	0	0	7	0		1.16667
631	21.1667	F	0	5	2	-1	5	2	1	0.1	5	4	X	3	3	2	3	1	3	3	3	5	1	4	0	0	4	2	2	2
632	28.4167	F	1	6	2	-1	4	0	0	0	2	0		0	1	3	4	2	4	1	1	6	0	7	0	0	1	1	1	1.66667
633	19.75	F	1	5	4	-1	5	3	0	0.3	6	3	14	4	4	4	4	3	3	3	3	7	0	2	2	4	5	1	1	2.5
634	23.1667	F	1	5	4	1	3	3	0	0.8	3	7	14	4	4	4	4	4	4	4	1	4	3	0	7	3	4	1	1	2.66667
635	22.6667	F	1	4	3	-2	6	2	0	0	3	0		1	1	2	3	1	3	2	0	6	0	0	0	0	6	0		1
636	20.75	M	1	3	2	-1	3	1	1	0.1	3	0		3	4	3	4	3	4	4	3	1	1	5	1	1	3	1	2	2.16667
637	19.5833	F	1	4	2	-2	5	2	1	0.3	6	3	12	2	1	4	3	2	3	2	1	5	0	5	0	0	5	1	1	2
638	25.1667	F	1	5	2	1	5	1	1	0.3	5	3	6	1	1	2	2	2	2	2	2	4	0	3	0	0	2	0		0.833333
639	24.6667	F	0	4	2	-1	4	1	1	0.1	6	7	15	2	1	1	3	1	4	3	2	3	0	1	2	2	5	0		1.66667
640	19.4167	F	1	5	4	0	6	3	0	0.8	7	6	10	0	2	2	3	0	4	2	1	5	0	0	0	0	5	1	0	1
641	21.25	M	1	5	1	0	1	1	0	0	1	4	16	1	3	2	3	3	4	2	1	5	3	4	4	2	3	2	1	2.66667
642	21.3333	F	0	5	1	0	0		0	0	2	0		0	0	1	0	0	3	0	0	2	0	0	0	0	3	0		0.5
644	22.5	F	0	4	4	-2	6	3	1	0.1	7	3	8	3	3	4	4	3	4	4	3	4	3	6	3	3	7	2	2	3.83333
645	25.9167	F	1	5	2	0	4	3	0	0	3	5	14	2	2	2	0	0	3	2	2	7	0	0	3	2	3	1	2	1.83333
646	23	F	1	6	2	1	5	1	1	0.1	5	6	NA	3	3	3	4	3	3	3	2	5	0	0	3	0	5	2	1	1.83333
647	20.4167	F	1	5	3	-1	5	3	1	0.2	5	7	NA	3	1	3	3	0	3	1	1	6	0	5	1	0	3	0		1.5
648	20.6667	M	1	4	2	0	4	2	0	0	5	0		1	4	3	4	3	4	3	1	4	0	1	0	0	4	1	2	1.33333
649	22.6667	M	1	6	3	2	0		0	0	0	7	19	4	4	4	4	4	4	4	4	7	7	6	5	6	7	2	3	4.83333
650	18.5	F	1	6	3	1	0		0	0	3	0		3	4	3	4	1	4	4	1	5	3	0	3	0	3	1	0	1.16667
651	20.0833	F	1	6	3	-1	6	3	0	0.2	5	2	7	2	3	4	4	3	4	4	3	5	5	7	1	6	5	2	3	4
652	23.5833	F	1	4	2	1	3	1	0	0	4	4	NA	3	3	4	4	3	4	4	2	5	0	2	0	1	3	1	2	1.5
653	26.0833	M	1	1	2	0	3	2	0	0.4	3	1	NA	4	3	3	4	1	4	3	3	2	0	0	1	0	4	2	3	1.66667
654	20.5	M	1	3	2	-2	4	0	1	0.9	7	0		2	3	3	4	3	3	3	1	2	4	2	0	0	5	1	1	1.5
655	20.25	F	1	5	4	-2	7	3	0	0.4	4	0		4	4	4	4	3	4	4	2	7	3	4	0	0	4	2	3	2.16667
656	21	F	1	6	3	0	5	3	1	0.1	6	0		3	2	3	4	1	3	4	1	7	0	3	0	1	6	0		1.66667
657	21.5833	F	1	0	2	-2	3	2	1	0.1	6	2	5	2	4	3	4	3	4	3	1	2	0	1	1	1	5	0		1.33333
658	19.9167	M	0	6	3	-1	6	3	1	0.1	3	0		3	3	3	3	1	2	3	2	6	0	3	0	3	6	0		2
659	24	F	1	4	2	0	0		0	0	1	0		1	1	2	3	1	4	3	1	4	0	0	0	0	3	0		0.5
660	20.5833	M	1	5	3	-1	3	3	1	0.9	7	0		2	3	3	3	4	3	3	4	6	0	6	1	3	5	1	2	3
661	21	F	0	5	3	2	2	0	0	0	5	5	10	2	3	3	3	2	3	3	2	6	4	3	5	0	7	2	1	3
662	22.6667	F	1	6	4	2	3	3	1	0.7	4	5	18	4	3	3	4	4	4	4	4	3	0	4	3	3	4	1	1	2.66667
663	22.25	M	1	1	0	0	1	0	0	0	2	3	NA	0	1	2	2	1	3	2	1	0	0	0	0	0	0	1	0	0.166667
664	22.6667	F	1	4	3	1	4	2	0	0.1	3	4	12	2	3	3	4	3	4	4	3	4	0	5	0	2	4	2	3	2.66667
665	22	M	0	5	2	1	3	3	0	0	5	4	12	3	4	4	4	4	4	4	3	7	0	3	3	3	7	0		2.83333
666	19.9167	F	1	6	4	1	4	3	0	0.5	5	1	15	3	4	4	4	3	4	2	4	7	1	5	5	2	4	2	2	3.33333
667	18.6667	F	1	4	4	1	3	2	1	0.1	0	5	7	2	4	1	4	1	4	3	2	4	0	4	6	0	4	1	1	2.66667
668	21.1667	F	1	3	4	1	4	2	0	0.1	6	1	NA	3	3	2	4	2	4	3	3	5	0	3	2	4	5	1	4	3.16667
669	22.25	F	1	4	3	1	3	0	0	0.1	4	3	17	1	4	4	4	2	4	3	1	4	0	3	1	1	4	0		1.5
670	20	F	1	4	1	0	3	2	1	0.2	5	5	NA	1	1	3	4	2	4	3	3	6	0	7	0	0	5	0		2
671	23.5	F	0	5	4	-2	6	3	1	0.4	4	4	20	3	4	4	4	4	4	4	2	3	0	4	1	1	4	2	3	2.5
672	22.9167	F	1	5	2	-1	4	1	0	0.1	4	7	X	3	1	4	3	2	3	3	4	6	0	1	2	3	3	0		1.5
673	18.6667	F	1	4	2	0	2	2	1	0.2	2	5	16	3	4	4	4	4	4	4	3	5	2	4	0	2	5	2	2	2.5
674	19.8333	F	0	4	4	-2	6	3	0	0.8	7	5	17	3	4	4	4	4	4	3	2	7	0	0	0	0	4	1	1	1
675	22.4167	F	1	4	2	1	2	0	0	0	4	4	12	1	1	2	4	2	4	2	0	5	0	0	4	0	4	1	1	1.66667
676	23.5833	F	1	6	4	1	5	4	1	0.1	4	7	13	0	3	1	4	2	4	2	0	7	0	0	0	0	3	0		0.5
677	27.5	F	1	6	4	1	6	3	1	0.2	5	3	8	4	4	4	4	3	4	4	3	7	7	7	5	5	6	2	1	4.33333
679	18.8333	F	0	5	4	1	6	3	1	0.6	5	0		3	3	4	4	3	4	4	3	7	0	7	4	4	4	2	3	4
680	24.25	M	0	5	2	0	3	3	0	0	3	4	X	1	0	2	0	1	2	3	0	5	0	4	6	5	1	0		2.66667
682	19.6667	F	1	4	2	-1	3	1	0	0.2	5	0		1	1	1	3	0	4	4	0	3	0	0	0	0	4	0		1.16667
683	23.6667	F	1	5	2	0	3	2	0	0.1	5	5	18	2	3	4	4	2	4	4	1	4	0	3	2	0	5	1	2	2.16667
684	19.0833	M	1	6	4	0	3	1	0	0	5	7	17	0	3	4	3	3	4	4	2	6	0	1	0	0	3	0		0.666667
685	22.75	F	1	6	3	1	5	2	0	0.1	6	6	17	3	4	3	4	2	4	2	1	7	2	7	4	4	5	2	2	4
686	22.75	F	1	5	3	0	5	2	0	0.1	3	3	NA	0	1	3	3	2	4	2	1	5	0	0	3	0	3	0		1
687	29.4167	F	1	5	3	-1	4	2	1	0.4	4	6	NA	1	2	3	3	3	3	3	2	4	0	0	0	0	4	1	2	1.16667
688	26.25	F	1	5	2	-1	4	1	1	0	5	0		0	2	2	2	1	4	1	0	4	0	3	2	0	5	1	0	1.83333
689	23.6667	F	1	1	1	0	0		0	0	2	4	13	1	2	3	4	1	4	2	2	2	0	0	0	0	3	1	1	0.833333
690	21.25	F	1	5	3	1	3	2	0	0.3	4	1	21	1	3	3	4	1	4	3	2	7	0	4	2	1	2	0		1.5
691	22.8333	F	1	5	1	0	3	1	0	0.5	3	5	15	1	3	1	3	1	3	2	2	5	5	1	1	1	5	1	1	1.66667
692	26.25	F	1	5	2	-1	6	3	0	0.1	4	5	NA	2	3	4	4	3	3	3	3	6	0	5	0	0	5	1	2	2.16667
693	24	F	0	4	3	0	5	2	1	0.4	6	5	X	3	3	4	3	4	3	4	3	5	1	3	4	3	3	1	2	2.66667
694	22.75	F	1	2	3	1	3	2	0	0	2	5	20	3	3	4	4	3	4	4	2	1	1	0	1	3	4	1	3	2
696	20.0833	F	1	5	2	-1	0		0	0	3	0		3	3	3	4	3	4	3	3	6	0	0	0	0	4	1	1	1
698	21.1667	F	1	3	2	1	0		0	0	2	2	18	2	0	3	4	3	4	4	2	3	0	0	0	0	5	1	1	1.16667
699	25.1667	F	1	3	3	-1	3	2	1	0.1	3	3	X	2	2	3	4	1	4	2	1	3	0	0	0	0	4	0		0.666667
700	18.5833	F	1	6	3	1	3	4	0	0.1	1	5	12	1	3	4	3	1	4	1	1	7	0	6	0	0	5	1	1	2.16667
701	20	F	1	6	3	-1	5	4	0	0	7	1	12	3	3	3	3	2	4	3	0	7	0	5	0	0	5	1	2	2.16667
702	21.6667	F	1	5	3	-1	6	1	0	0	4	5	16	3	3	4	4	3	4	3	3	6	0	0	0	3	4	1	1	1.5
703	21	M	0	5	2	1	1	1	0	0	5	1	10	3	3	3	4	4	4	4	4	4	1	3	5	0	3	2	2	2.5
704	22.75	F	1	5	4	-1	1	3	0	0	2	0		3	4	3	3	4	4	4	1	6	5	4	2	1	0	0		1.33333
705	18.6667	M	1	5	2	0	2	0	1	0	3	6	7	2	2	2	4	2	4	3	3	3	0	3	3	3	3	1	2	2.5
706	24.5	F	1	3	2	-1	3	2	0	0.2	5	6	12	4	4	4	4	4	4	4	3	1	0	3	0	1	3	1	2	1.66667
707	21.25	F	1	5	3	-1	3	1	0	0.1	3	6	10	4	4	4	4	3	4	4	2	3	0	1	2	2	5	1	1	2
711	21.25	F	1	5	3	-1	5	1	1	0.3	7	3	17	2	1	3	3	2	2	3	1	3	0	3	3	5	2	2	1	2.66667
712	19.5	M	1	0	0	0	0		0	0	4	1	X	4	4	1	2	1	4	1	0	1	0	0	1	1	5	0		1.16667
716	19.8333	F	1	3	4	0	3	3	1	0.2	5	2	15	3	4	4	4	3	4	4	3	5	0	5	4	3	5	0		3
717	18.4167	F	1	5	3	1	3	1	1	0.5	4	3	8	3	3	2	3	3	4	4	2	6	3	3	2	4	4	2	4	3.16667
719	28.25	M	0	5	1	0	1	0	0	0.1	2	6	12	2	1	1	1	1	1	1	1	4	0	0	1	0	3	0		0.666667
721	22	F	0	2	3	1	3	0	0	0.4	3	5	12	1	3	2	4	2	4	2	1	3	0	1	3	3	3	2	2	2.33333
722	20.1667	F	1	5	3	1	2	0	0	0	3	5	13	3	3	4	4	4	4	4	4	6	3	4	3	6	3	0		3.16667
723	26.9167	F	1	5	3	-1	5	2	1	0	0	0		3	3	4	4	3	4	4	3	5	0	6	0	2	3	1	0	2
724	28.6667	F	1	6	4	1	4	2	0	0.7	4	3	X	3	4	4	4	3	4	3	3	6	0	7	5	3	4	1	0	3.33333
726	22.25	F	1	3	2	0	3	0	0	0	5	0		0	0	2	3	0	3	3	1	3	0	0	0	0	3	0		0.5
731	29.6667	M	1	4	3	2	4	3	1	0	1	6	NA	2	4	3	4	3	4	4	4	4	0	4	6	1	2	1	1	2.5
733	25.8333	F	0	6	2	-1	6	4	1	0.9	7	4	12	3	2	4	4	3	4	4	3	7	0	5	0	0	5	1	2	2.16667
734	22.5	F	0	5	3	-1	6	3	0	0.4	7	4	7	4	4	4	4	4	4	4	4	6	0	6	0	6	0	1	2	2.5
735	21.5833	F	0	2	2	-1	3	2	0	0	3	4	NA	3	3	3	3	3	3	3	3	4	0	2	0	0	1	1	2	1
736	22.6667	F	0	3	1	-1	5	3	1	0.4	6	3	20	1	1	3	2	3	2	3	1	4	0	3	0	0	6	1	0	1.66667
737	20.4167	F	0	3	3	-1	5	3	1	0.2	4	5	NA	3	3	3	3	2	4	3	3	3	0	3	2	4	6	1	1	2.83333
738	23.25	F	0	5	3	-1	1	4	1	0.7	1	7	NA	3	2	4	4	2	3	4	3	6	0	7	0	5	3	0		2.66667
739	22.25	F	0	5	2	1	4	0	0	0.5	6	4	7	3	4	4	4	2	4	4	4	3	0	0	0	3	3	1	2	1.5
740	19.75	F	0	5	3	-1	4	1	1	0.2	4	3	X	3	3	4	4	2	3	3	2	4	0	1	4	3	5	1	1	2.5
741	20.1667	F	0	6	3	-1	6	2	1	0.2	6	2	15	0	0	2	2	1	3	1	0	6	0	7	1	1	5	0		2.33333
742	21.6667	M	0	4	2	0	4	3	0	0	4	0		0	0	0	4	1	3	1	1	5	0	0	0	0	5	0		0.833333
743	23.3333	F	0	6	4	-2	7	3	1	0.6	7	7	4	1	4	3	4	2	4	4	3	7	0	6	7	5	7	1	1	4.5
744	23.6667	F	0	5	3	-1	5	3	1	0.6	5	6	X	3	3	2	4	1	4	2	2	5	0	0	0	0	5	1	1	1.16667
745	34.0833	F	0	6	4	-1	7	3	1	0.3	5	3	15	3	3	3	3	4	4	4	3	7	5	6	7	6	5	2	3	4.83333
746	21.1667	F	0	5	2	-1	5	1	0	0.6	5	5	15	0	3	0	1	1	3	1	0	5	3	0	5	0	4	1	1	1.83333
747	20.25	F	0	3	2	2	7	3	0	0.6	7	6	7	2	3	4	3	3	3	4	2	4	0	3	0	3	3	2	1	2
748	21.9167	F	0	4	3	1	4	2	1	0	6	1	NA	2	1	3	4	3	4	3	1	6	0	6	0	4	6	1	1	3
749	20.8333	F	0	5	2	-1	5	2	0	0.2	4	3	19	2	1	3	4	1	3	2	1	4	0	0	0	0	3	1	1	0.833333
750	22.5833	F	0	5	3	-1	6	2	1	0.2	3	7	16	3	4	4	4	4	4	4	4	6	4	6	5	5	7	2	3	4.66667
751	22.1667	M	0	5	3	0	5	1	1	0.2	7	6	14	2	3	3	2	2	3	3	2	7	0	0	0	0	5	1	2	1.33333
752	21.0833	F	0	5	3	-1	4	1	0	0	5	5	13	2	3	3	4	3	4	2	3	6	0	4	1	3	5	1	0	2.33333
753	24.1667	F	0	5	2	1	2	3	1	0.6	2	0		3	4	4	3	4	4	4	3	4	0	4	0	1	2	2	2	1.83333
754	21.5833	F	0	6	4	-1	3	2	1	0	7	4	X	2	3	0	4	3	4	3	3	4	0	3	0	5	5	1	0	2.33333
755	18.8333	F	0	5	4	2	4	2	1	0.4	4	7	15	3	2	2	3	3	3	3	4	5	0	6	5	5	6	1	2	4.16667
756	21.6667	F	0	5	3	-1	7	2	0	0.5	6	0		0	1	2	1	3	4	3	1	4	0	0	0	0	5	0		0.833333
757	25.3333	F	0	5	3	-1	5	2	1	0.9	5	5	NA	3	3	3	3	2	3	3	0	6	0	5	0	0	3	2	2	2
758	22.8333	M	0	5	4	-2	5	1	0	0.7	3	7	13	3	4	4	4	4	4	4	4	7	0	0	5	7	6	2	3	3.83333
759	23.4167	F	0	6	3	0	5	3	1	0.9	3	2	X	3	4	4	4	1	4	4	1	5	1	2	0	2	1	1	3	1.5
760	21.75	F	0	4	3	-1	7	3	1	0.3	7	6	NA	1	1	3	4	4	4	4	2	6	1	5	0	3	7	1	1	2.83333
761	21.3333	F	0	6	3	-2	7	1	0	0.4	6	6	13	3	4	4	4	3	4	3	1	5	0	6	6	7	7	1	2	4.83333
762	21.5833	F	0	5	1	0	1	0	0	0	3	0		0	1	3	3	2	3	1	1	5	1	0	0	0	0	1	1	0.333333
763	22.0833	M	0	5	3	0	2	0	0	0	4	1	14	0	1	1	0	0	1	1	0	3	0	3	0	0	5	1	1	1.66667
764	24.6667	F	0	5	3	0	6	2	1	0.6	6	6	13	2	2	4	3	2	4	3	2	5	0	3	0	3	4	0		1.66667
765	21.75	F	0	1	2	0	6	3	1	0.5	7	0		2	2	2	4	3	4	4	4	4	0	5	0	0	7	1	1	2.33333
766	22.5	F	0	6	4	-1	6	4	1	0.7	4	6	10	4	3	4	4	3	4	4	3	6	0	6	0	5	5	1	2	3.16667
767	23.3333	F	0	6	2	0	3	3	0	0	3	5	15	3	3	4	4	3	4	4	4	5	0	5	4	0	5	2	2	3
768	18.3333	F	0	5	3	1	4	2	0	0.1	5	0		0	0	2	1	2	2	2	0	0	0	0	0	0	3	0		0.5
769	22	F	0	6	3	-1	5	2	0	0.2	5	6	15	3	2	3	4	1	4	4	3	5	0	4	5	4	4	2	2	3.5
770	21	F	0	5	3	1	3	2	0	0	4	2	X	3	3	3	3	2	4	2	2	6	4	0	3	1	4	1	2	1.83333
771	22.1667	F	0	3	2	1	3	1	1	0.4	4	4	NA	2	2	4	4	3	4	3	2	5	0	3	0	0	6	1	2	2
772	22.6667	F	0	5	3	0	4	2	0	0	4	0		3	3	4	4	3	4	3	2	5	5	4	2	3	3	0		2
773	22.9167	F	0	3	2	1	3	2	0	0.3	3	4	NA	2	2	2	1	2	2	2	1	3	0	1	0	0	1	0		0.333333
774	22.75	F	0	0	0	0	0		0	0	3	0		0	1	3	4	4	4	4	4	0	0	0	0	0	5	0		0.833333
775	22.4167	F	0	5	2	1	1	0	0	0	4	1	12	3	3	2	4	4	4	3	2	6	4	0	0	3	3	1	2	1.5
776	18.8333	F	0	5	3	0	4	1	1	0.1	5	6	NA	3	3	4	4	3	4	4	4	5	0	0	0	4	6	0		1.66667
777	21.0833	F	0	6	4	-1	7	3	0	0.6	6	0		4	4	4	4	3	4	4	3	5	0	6	0	3	7	2	2	3.33333
778	22.1667	M	0	2	4	2	2	2	0	0	5	4	15	3	3	3	4	1	4	1	1	0	0	0	0	0	6	2	2	1.66667
779	22.5833	F	0	4	2	-1	5	2	1	0.4	4	3	NA	1	1	2	2	1	2	2	0	1	0	0	0	1	3	0		0.666667
780	20.9167	F	0	5	2	0	4	3	0	0.5	6	5	X	3	2	3	3	2	4	3	4	4	0	7	3	5	5	0		3.33333
781	24.4167	F	0	6	3	-1	6	1	1	0	6	6	8	2	3	4	4	3	4	4	4	5	0	3	4	4	5	1	2	3.16667
782	25.4167	F	0	1	3	-1	3	2	1	0.2	3	5	14	2	2	3	3	3	4	3	2	3	0	0	3	3	1	0		1.16667
783	19.3333	M	0	6	4	-1	3	0	0	0.2	0	5	X	0	0	0	2	0	3	2	0	6	0	0	5	0	0	1	1	1.16667
784	18.25	F	0	5	2	0	4	1	1	0.3	4	5	NA	2	2	3	3	2	3	3	2	6	0	0	5	0	0	0		0.833333
785	22.6667	F	0	5	3	1	6	2	0	0.5	1	5	14	2	3	3	3	4	4	3	4	5	0	4	2	2	5	1	2	2.66667
786	30.5	M	0	3	2	-1	3	1	0	0	3	3	20	3	2	3	1	0	3	3	2	4	0	0	0	0	4	2	0	1
787	24.6667	M	0	3	3	0	1	2	0	0	3	3	15	4	4	4	4	4	4	4	3	4	3	4	0	3	4	1	0	2
788	28.0833	F	0	3	4	0	7	4	1	0.5	7	6	12	4	4	4	4	4	4	4	4	4	7	7	4	7	4	2	2	4.33333
789	23.25	F	0	5	1	1	4	1	0	0	5	0		1	2	3	3	0	4	1	0	5	0	3	0	0	4	1	0	1.33333
790	20.5	F	0	4	1	-1	4	2	1	0.1	4	7	15	3	3	4	3	3	4	3	2	5	2	0	0	0	6	1	2	1.5
791	25.9167	F	0	5	4	-1	7	1	1	0.5	7	3	4	3	2	4	3	2	4	4	3	4	3	3	1	3	7	2	1	2.83333
792	27.6667	F	0	6	3	-1	5	2	1	0.7	5	4	NA	4	3	4	4	4	4	4	2	6	0	6	0	1	5	1	1	2.33333
793	23.9167	F	0	1	3	-2	4	2	1	0.2	4	0		3	2	3	3	1	4	2	3	3	0	0	0	0	5	1	1	1.16667
794	21.75	F	0	5	4	-2	6	3	1	0.6	6	5	8	3	3	4	4	3	4	4	3	5	0	6	3	5	7	2	1	4
795	21.4167	F	0	3	2	-1	7	1	0	0.3	5	0		1	1	2	3	2	3	3	4	5	0	2	0	0	6	0		1.33333
796	21.5833	M	0	6	4	2	3	1	1	0.1	4	2	14	3	3	4	3	3	3	3	3	5	3	3	3	2	7	1	4	3.33333
798	22.5833	F	0	6	4	-1	7	3	0	0.4	7	4	11	3	4	4	4	3	4	4	4	7	0	6	7	7	7	1	1	4.83333
799	21.5	F	0	5	3	0	0		0	0	3	5	NA	3	3	4	4	4	4	4	4	4	0	4	1	1	7	1	1	2.5
800	20.9167	F	0	5	3	1	5	3	1	0.8	3	7	9	3	4	4	4	3	4	4	3	6	0	4	4	4	4	1	1	3
801	24.0833	F	0	2	3	0	2	3	0	0	2	4	X	4	4	4	4	4	4	4	4	5	0	4	0	3	5	1	3	2.66667
802	24.1667	F	0	5	3	-1	6	2	0	0.4	7	0		1	4	1	3	0	4	2	2	6	3	6	0	0	3	1	0	1.66667
804	22.6667	F	0	6	3	0	6	4	0	0.1	5	2	20	1	4	2	4	2	4	2	0	4	0	0	0	0	3	1	0	0.666667
805	20.75	F	0	4	2	-1	5	2	0	0.5	6	0		1	1	1	3	2	4	3	2	5	0	0	0	0	4	0		0.666667
806	22.9167	F	0	4	3	-1	6	2	0	0	6	1	X	3	3	4	4	1	3	3	3	5	0	4	0	0	4	2	1	1.83333
807	21.4167	F	0	5	3	-1	6	2	0	0.6	7	6	12	4	4	4	4	4	4	4	4	4	0	6	7	7	7	2	3	5.33333
808	24.5	F	0	5	4	-1	6	3	1	0.4	6	7	10	3	4	4	4	3	4	4	4	6	0	6	4	4	5	2	2	3.83333
809	18.75	F	0	6	3	1	5	3	1	0.5	4	4	15	3	4	4	4	2	4	3	2	7	5	6	5	0	7	1	1	3.33333
810	23.75	F	0	6	3	1	6	2	1	0.9	7	2	11	3	4	3	3	2	4	2	2	7	7	7	5	3	6	2	3	4.33333
811	21	F	0	5	3	-2	7	2	0	0.4	6	7	X	2	2	4	4	3	3	3	2	1	0	4	6	1	2	1	1	2.5
812	22.3333	F	0	3	3	-1	5	3	1	0.9	6	4	10	3	4	4	4	3	4	4	3	5	5	5	3	3	4	2	3	3.33333
813	20.5	M	0	5	3	-2	5	4	0	0.3	6	2	19	2	3	2	3	4	4	3	3	6	0	7	5	4	4	1	1	3.66667
814	23.8333	F	0	5	4	-2	7	3	1	0.5	5	5	NA	4	4	3	4	3	3	4	3	5	0	7	0	0	7	2	2	3
815	19	F	0	4	2	-1	1	1	0	0	0	6	NA	3	1	1	1	1	3	3	1	6	0	0	1	0	5	0		1.16667
816	23.5	F	0	5	3	0	5	2	1	0	1	0		2	3	2	4	3	4	4	3	3	0	4	5	0	3	1	1	2.33333
817	20.0833	F	0	6	4	1	4	2	1	0.3	5	6	NA	4	4	4	4	4	4	3	3	6	0	4	4	5	5	1	1	3.33333
818	23.25	F	0	2	3	0	4	3	0	0	3	5	12	0	0	2	2	2	3	1	0	4	0	0	0	0	3	0		0.5
819	24.75	F	0	6	3	0	5	2	1	0.8	5	7	8	3	3	3	3	3	3	3	2	6	0	6	0	4	7	2	2	3.5
820	21.1667	F	0	5	3	-1	6	1	1	0.2	4	4	14	1	2	4	3	3	3	4	3	2	0	0	0	0	3	1	2	1
821	20.8333	F	0	2	3	1	3	1	0	0	5	4	10	2	0	3	3	2	3	2	2	3	0	0	0	0	4	0		0.666667
822	22.1667	F	0	4	3	-1	6	4	0	0.2	5	0		3	3	3	4	4	4	3	4	6	0	6	0	6	4	1	1	3
823	21.25	F	0	5	2	-1	5	3	1	0.2	3	5	17	2	2	4	4	3	4	3	2	4	0	4	0	0	5	0		1.5
824	22.75	F	0	3	1	0	5	0	0	0	3	4	NA	0	0	0	0	0	1	2	0	4	0	0	1	0	1	1	1	0.666667
825	25.4167	F	0	5	2	1	5	2	1	0.6	7	3	NA	1	2	4	3	3	4	1	3	6	0	0	0	1	3	2	0	1
826	23.3333	F	0	5	2	-1	6	3	1	0.7	4	1	11	1	2	2	4	2	3	3	2	5	0	0	0	0	5	1	1	1.16667
827	29.4167	M	0	5	1	0	3	0	0	0.1	7	0		0	0	0	0	0	0	0	1	0	0	0	0	0	3	1	1	0.833333
828	21.3333	F	0	5	3	-1	3	3	0	0.1	3	3	X	2	3	3	4	4	4	4	3	4	0	3	0	4	1	2	2	2
829	22.1667	F	0	5	2	-1	3	1	0	0.1	4	4	15	3	2	3	4	3	4	3	2	6	0	4	0	1	3	0		1.66667
830	21.5	F	0	4	3	-1	5	2	1	0.2	7	3	NA	1	1	1	3	3	4	3	1	4	0	4	1	1	6	1	0	2.16667
831	21	F	0	6	3	-1	7	2	1	0.5	7	6	16	2	1	2	3	2	3	3	3	6	0	6	0	0	4	1	1	2
832	22.6667	M	0	3	3	0	4	2	1	0.3	3	6	NA	3	4	4	1	2	3	2	2	4	0	3	0	0	6	0		1.5
833	25.0833	F	0	3	2	0	2	3	1	0.3	2	3	X	2	2	3	3	4	4	4	3	3	0	2	3	0	3	0		1.5
834	22.1667	F	0	5	2	-1	5	2	0	0.1	0	7	NA	2	2	3	3	1	4	2	2	6	0	6	0	0	4	0		1.83333
835	23.0833	F	0	6	3	0	5	1	1	0.4	7	5	X	1	3	2	4	2	4	2	3	6	0	3	3	2	4	2	1	2.5
836	22.75	F	0	5	4	-1	5	0	0	0.1	4	6	9	3	3	3	3	3	3	4	4	5	0	0	7	5	5	2	3	3.66667
837	20.6667	M	0	0	0	-2	4	0	0	0.1	0	0		2	2	2	2	3	3	3	4	0	0	6	3	2	7	0		3
838	24.9167	F	0	4	3	2	5	1	0	0	3	0		0	0	0	0	0	0	0	0	7	0	0	0	0	0	0		0
839	21.5833	F	0	2	2	1	3	0	0	0	1	4	NA	2	2	4	4	4	4	3	2	4	0	0	0	0	4	0		0.666667
840	21.8333	F	0	6	3	-2	7	3	1	0.5	7	7	NA	1	1	2	2	1	1	1	1	4	0	6	0	0	5	0		2
841	22.1667	F	0	4	2	-1	3	1	1	0.3	3	5	NA	2	3	3	4	2	4	2	2	5	2	3	0	3	4	1	1	2
842	22.5833	M	0	2	2	-2	1	0	0	1	3	1	20	3	3	3	4	3	4	3	1	0	0	0	0	0	3	1	0	0.666667
843	19.0833	F	0	5	2	0	6	3	0	0.5	6	6	NA	3	4	3	3	2	3	3	3	7	0	6	5	5	7	1	3	4.5
844	20.25	M	0	4	3	-1	4	2	0	0	4	6	16	3	4	4	4	4	4	4	4	5	0	3	0	0	7	1	1	2
846	18.3333	F	0	4	1	-1	3	0	1	0.1	4	0		4	2	3	3	4	4	4	4	5	0	2	1	2	5	0		1.66667
847	22.0833	M	0	0	2	0	3	0	0	0	4	0		0	0	0	0	0	3	0	0	2	0	2	0	0	5	0		1.16667
848	20.8333	F	0	5	2	-1	3	3	1	0.7	5	0		2	3	3	4	1	4	2	0	6	0	5	0	2	3	2	3	2.5
849	22.5	M	0	5	2	0	2	0	0	0.1	5	1	12	2	2	2	4	3	4	4	3	3	1	2	2	2	3	2	1	2
850	21.4167	F	0	3	2	1	4	0	0	0.3	5	4	NA	1	0	0	0	1	2	2	2	5	0	0	0	0	5	0		0.833333
851	24.1667	F	0	6	2	1	3	3	1	0.8	4	5	6	3	3	4	2	2	4	3	3	5	0	3	0	2	5	2	3	2.5
852	22.5	M	0	5	3	0	5	2	1	0.1	3	0		2	2	3	4	4	4	4	3	6	0	5	2	4	5	1	2	3.16667
853	19.4167	F	0	5	3	-1	6	2	0	0.4	6	7	X	1	1	3	1	2	3	3	3	3	0	3	0	3	3	0		1.5
854	25.1667	F	0	5	1	0	1	0	0	0	4	4	X	0	1	2	3	4	4	2	2	6	0	4	1	1	3	1	1	1.83333
855	19.25	F	0	4	3	-1	5	2	1	0.8	4	0		3	3	3	3	3	3	3	3	4	0	5	0	4	7	0		3
856	23.3333	M	0	5	2	0	4	0	0	0.2	4	5	15	3	4	3	3	3	3	3	3	4	5	4	4	4	5	2	3	3.66667
857	21.1667	F	0	5	3	2	0		0	0	1	0		3	4	4	4	2	4	3	2	5	0	3	0	0	5	0		1.33333
858	22.25	F	0	6	3	-2	7	2	0	0.9	0	0		2	3	3	4	3	4	4	2	7	0	0	0	0	4	1	0	0.833333
859	20.4167	F	0	4	1	-1	5	2	1	0.4	3	1	18	1	3	1	4	0	4	1	2	5	0	5	0	0	3	0		1.33333
860	19.5	F	0	5	3	1	4	1	0	0.1	4	2	NA	3	3	4	3	4	4	4	3	6	6	3	6	3	6	1	3	3.66667
861	22.25	M	0	4	2	1	3	3	0	0.1	3	7	12	1	1	4	4	1	4	2	1	0	0	2	3	2	5	2	0	2.33333
862	21.8333	F	0	6	3	1	6	2	1	0.6	5	4	15	3	3	4	4	3	4	4	3	6	0	7	0	3	3	1	2	2.66667
864	22.5	F	0	5	3	-1	7	1	0	0	6	6	NA	3	3	4	4	4	4	4	3	5	0	4	0	0	4	0		1.33333
865	20.0833	F	0	4	4	-1	5	2	0	0	4	0		1	1	2	4	2	4	3	1	4	0	1	0	0	2	0		0.5
866	23.1667	F	0	5	3	1	4	3	1	0.2	5	1	NA	2	2	1	0	1	3	2	0	5	0	2	0	0	5	1	1	1.5
867	19.3333	F	0	5	2	1	3	2	0	0	3	1	18	2	3	3	3	2	4	3	1	7	0	0	0	0	6	1	2	1.5
868	19	M	0	5	3	0	2	1	0	0	1	7	18	0	3	0	1	0	4	3	1	6	0	0	0	0	0	1	3	0.666667
869	23.25	F	0	3	2	-1	3	2	0	0.6	5	0		3	4	4	4	3	4	4	4	6	0	7	3	3	6	1	2	3.66667
870	25.1667	F	0	6	3	-1	4	1	1	0.2	1	3	16	1	1	1	1	2	3	2	2	5	0	1	1	0	4	1	2	1.5
871	22.1667	F	0	4	2	0	7	2	0	0.2	4	3	X	0	0	1	2	2	2	2	2	4	0	0	0	0	0	0		0
872	25.9167	F	0	6	4	-2	7	3	0	0.1	5	0		4	4	4	0	3	3	3	2	6	0	0	4	3	3	2	2	2.33333
873	25.4167	F	0	6	3	1	5	2	1	0.1	7	5	10	2	3	3	4	3	4	4	3	7	0	6	4	5	4	1	0	3.33333
874	20.8333	F	1	3	2	0	4	2	0	0.3	3	0		3	4	4	4	2	4	4	2	6	4	4	3	3	5	1	1	2.83333
875	25.6667	M	0	5	1	0	4	1	0	0.1	4	3	X	1	2	2	3	3	3	3	2	6	0	4	0	3	4	1	1	2.16667
876	21.5	F	0	5	2	0	3	1	0	0.4	4	0		4	3	4	4	4	4	4	4	2	0	2	3	6	5	0		2.66667
877	19.75	F	0	6	3	-1	5	3	0	0.6	4	7	X	2	3	3	4	1	4	3	3	0	0	0	4	4	5	1	1	2.5
878	22.6667	F	0	5	2	0	6	2	1	0.7	5	1	NA	3	3	3	4	2	3	4	3	5	0	6	0	3	6	1	1	2.83333
879	23.8333	F	0	3	1	-2	5	3	0	1	7	6	9	1	1	2	1	2	3	2	3	6	0	0	0	0	2	0		0.333333
880	23.5	F	0	4	1	0	3	1	0	0.1	7	7	X	4	4	4	4	4	4	4	4	5	0	0	1	3	3	1	1	1.5
881	23.0833	F	0	4	2	-1	4	2	0	0	4	0		2	1	2	3	2	4	3	3	4	0	0	0	4	5	0		1.5
883	18.5833	F	0	6	3	-1	6	1	0	0.1	4	0		4	4	4	4	4	4	4	3	5	0	0	0	3	5	0		1.33333
884	25.25	F	0	3	3	1	5	2	1	0.6	2	0		2	2	2	2	3	3	3	1	4	0	4	0	5	6	0		2.5
885	20.0833	F	0	5	4	-2	7	3	0	0.4	6	2	14	1	4	1	4	3	4	3	4	0	0	3	0	0	4	2	1	1.66667
886	19.25	F	0	3	1	1	6	3	0	0.1	5	5	NA	2	1	0	1	0	3	0	1	5	0	5	3	1	7	0		2.83333
887	18.4167	F	0	6	3	-1	6	3	0	0.3	2	6	16	4	4	4	4	4	4	4	4	7	5	7	0	5	7	1	1	3.5
888	21.5	F	0	4	3	0	2	1	0	0	2	7	X	3	4	4	4	2	4	3	2	5	2	0	0	0	0	2	0	0.333333
889	20.9167	M	0	5	3	-1	5	1	1	0.4	4	3	18	3	2	3	2	1	4	3	1	0	0	2	3	3	7	1	1	2.83333
890	22.0833	F	1	5	2	1	5	1	0	0.2	6	0		4	4	4	4	4	4	4	3	6	2	5	0	3	3	1	1	2.16667
891	24.0833	F	1	6	2	-1	2	1	0	0	2	1	X	2	3	3	4	1	4	2	2	5	0	1	1	0	4	2	2	1.66667
893	22.5	F	0	3	1	-1	2	1	1	0.4	5	6	12	2	2	2	3	2	3	2	2	3	0	1	0	1	4	1	2	1.5
894	23.0833	M	0	4	3	-1	3	0	1	0	0	0		0	0	3	3	1	4	3	1	5	0	0	0	0	5	0		0.833333
895	26.9167	F	0	5	3	-1	6	4	1	0.3	3	3	X	2	3	4	4	1	4	4	1	4	0	7	3	0	5	1	1	2.83333
896	20.1667	F	0	6	3	1	3	1	0	0.5	6	0		2	3	3	4	2	4	3	2	6	0	0	0	1	5	1	3	1.66667
897	23.3333	F	0	4	3	0	5	3	1	0.9	6	7	20	2	4	3	4	2	3	3	3	7	4	0	6	5	6	2	2	3.5
899	18.5833	F	0	4	2	1	4	1	0	0.2	4	0		3	3	4	4	4	4	4	2	4	0	3	0	0	3	2	3	1.83333
900	21.5833	F	0	1	1	0	1	1	0	0	2	1	X	1	3	1	3	3	3	3	1	2	0	1	0	0	1	1	2	0.833333
901	22.3333	F	1	5	3	-1	3	2	0	0.6	4	6	13	2	2	3	2	2	4	3	3	7	0	5	4	0	6	2	2	3.16667
902	22.5	F	1	5	2	0	3	3	0	0.2	4	2	12	2	2	2	3	1	4	1	1	6	0	0	1	1	4	1	1	1.33333
903	21.5833	F	0	5	1	0	4	3	1	0.1	5	6	15	3	3	3	4	3	3	4	2	6	0	4	0	1	2	0		1.33333
904	22.6667	F	0	5	2	1	5	3	1	0.8	3	0		3	3	4	4	3	4	4	3	7	0	3	4	3	5	0		2.5
905	20.75	F	0	4	3	0	5	1	1	0.3	6	3	5	4	4	4	4	4	4	4	4	6	1	6	4	5	6	1	1	3.83333
906	21.0833	F	0	2	4	-1	4	2	1	0.6	6	0		4	4	4	4	3	4	3	4	3	0	1	2	1	6	2	4	2.66667
907	21.4167	F	0	5	2	0	2	3	0	0.1	4	5	11	2	4	3	4	4	4	4	3	6	0	0	4	0	2	1	2	1.5
908	22	F	0	6	3	-1	7	2	1	0.7	6	6	NA	3	4	3	4	2	4	4	1	7	0	3	0	4	5	2	3	2.83333
909	33.6667	F	1	3	2	1	5	1	0	0	5	0		1	1	3	4	3	4	4	4	5	0	0	0	0	6	1	1	1.33333
910	21.8333	F	0	5	3	-2	5	3	1	0.6	3	0		1	3	2	3	3	4	3	1	5	0	1	1	1	7	1	2	2.16667
911	24.4167	F	0	4	2	-1	3	3	0	0.1	5	3	13	2	1	3	2	1	2	2	0	5	0	5	0	0	3	1	2	1.83333
912	22.1667	F	0	5	2	1	3	1	0	0.2	4	5	NA	2	3	3	3	1	3	3	2	4	0	0	0	4	3	1	1	1.5
913	20.0833	F	0	5	4	-2	3	3	1	0.3	4	7	NA	4	4	3	3	2	3	3	3	7	0	7	0	5	6	1	2	3.5
914	24.8333	F	0	3	1	1	3	1	0	0	6	3	NA	1	1	2	3	2	4	2	2	4	0	1	1	1	2	0		0.833333
915	18.5833	F	0	6	2	-1	6	2	0	0.1	7	0		1	0	2	4	3	3	4	1	0	0	0	0	0	6	1	2	1.5
916	22.8333	F	0	2	2	0	3	0	0	0	4	0		3	3	3	2	2	1	3	2	3	0	0	0	0	3	0		0.5
917	21.0833	F	0	4	2	0	5	0	1	0.1	5	6	X	2	1	2	3	2	1	2	4	6	0	1	0	2	6	1	3	2.16667
919	22	F	0	4	3	-1	5	2	0	0.3	4	7	13	0	0	1	3	1	3	1	0	7	0	0	0	0	6	0		1
920	21.0833	M	0	4	3	-1	4	2	0	0.3	7	0		1	2	4	2	3	4	4	4	4	0	6	0	5	7	0		3
921	20.9167	F	0	2	2	-1	4	2	0	0.4	5	6	6	4	1	4	4	3	4	4	4	1	3	4	3	2	3	2	2	2.66667
922	19.5833	M	0	6	3	0	4	2	1	0.2	5	3	NA	3	3	3	3	2	4	3	2	5	0	0	1	3	4	0		1.33333
923	22.75	F	0	4	2	0	5	1	0	0.1	5	0		1	2	1	2	0	3	3	0	4	2	3	5	0	6	1	1	2.66667
924	18.4167	F	0	6	2	-1	3	2	1	0.1	3	0		4	4	4	4	4	4	4	4	6	7	4	7	7	7	2	4	5.16667
925	23.3333	M	0	4	2	0	2	1	0	0	5	3	X	2	3	3	4	3	4	4	2	4	1	5	4	3	4	1	2	3.16667
926	20.75	F	0	3	3	0	5	3	1	0.3	5	5	14	3	4	3	4	4	4	3	3	4	4	6	6	3	6	1	2	4
927	24.1667	M	0	6	2	0	7	3	1	0.3	7	7	X	0	4	2	4	0	3	1	1	7	0	0	3	0	6	1	0	1.66667
928	30.75	M	0	4	2	0	2	2	0	0.3	4	1	26	2	1	2	1	1	2	2	2	2	0	1	0	0	0	0		0.5
929	18.75	F	0	5	3	-1	5	2	0	0.6	4	0		2	2	3	2	1	3	2	2	6	0	7	0	0	7	2	2	3
930	24.25	F	0	5	3	0	5	3	1	0.3	7	7	13	4	4	4	4	3	4	3	2	6	0	4	7	4	5	2	3	4.16667
931	20.9167	F	0	3	3	-1	5	2	0	0.2	5	0		1	1	1	3	3	3	3	1	2	0	2	3	3	4	0		2.16667
932	23	F	0	4	3	-2	4	1	0	0.5	3	2	X	3	4	4	4	4	4	3	2	7	0	1	0	0	2	1	1	0.833333
933	21.8333	F	0	5	3	-1	4	3	0	0.1	5	1	NA	3	4	4	4	3	4	4	3	5	0	4	0	3	5	2	3	2.83333
934	20.9167	F	0	4	2	-1	4	3	1	0.2	6	0		3	2	3	3	3	4	3	3	4	0	1	0	0	6	0		1.16667
935	22.4167	F	0	5	2	1	6	3	0	0.1	4	4	NA	2	2	2	3	3	4	4	3	3	0	2	0	0	5	0		1.66667
936	22.8333	F	0	2	1	0	4	3	0	0.1	5	5	12	3	3	3	4	3	4	4	3	4	0	4	0	0	5	0		1.5
937	21.1667	F	0	2	2	0	3	1	0	0	4	0		2	2	4	4	4	4	4	4	3	0	0	0	3	3	1	1	1.33333
938	25.4167	M	0	5	3	1	5	3	1	0.2	7	5	6	3	3	3	4	2	4	3	4	0	3	4	3	3	4	1	2	2.83333
939	21.75	F	0	5	3	1	5	3	1	0.7	4	0		2	4	3	4	3	4	4	2	3	0	3	2	3	5	2	3	3
940	19.1667	M	0	3	2	0	3	2	1	0.5	2	0		3	3	4	3	2	4	3	3	4	0	0	0	3	1	1	1	1
941	21.25	F	0	5	2	0	1	1	0	0.4	3	4	X	2	3	3	3	2	3	1	2	6	0	1	0	1	4	1	1	1.33333
942	21.4167	F	1	5	4	0	6	4	1	0.5	6	0		4	4	4	4	3	4	4	3	7	0	6	4	5	6	0		4
943	23	F	0	5	2	0	3	2	0	0	3	6	NA	1	1	3	3	2	4	2	1	3	0	2	0	0	5	1	0	1.33333
944	22.5	M	0	2	2	0	1	2	1	0	3	0		1	1	2	2	3	2	2	2	0	0	0	0	0	4	0		0.666667
946	18.9167	F	0	5	3	1	4	2	0	0.1	3	2	16	1	3	1	4	2	4	3	0	5	5	2	2	0	6	1	0	1.83333
947	22.0833	M	0	4	2	1	6	2	0	0.1	7	6	10	1	2	2	3	0	4	3	3	4	0	0	5	0	6	2	1	2.33333
948	19.5	F	0	3	2	2	5	1	1	0.4	2	1	NA	3	2	4	2	3	4	3	3	4	0	1	4	3	5	2	2	2.83333
949	20.8333	F	0	4	2	1	1	0	0	0	4	0		4	3	3	3	2	4	3	2	1	3	0	1	0	5	1	2	1.5
950	20.4167	M	0	3	3	0	3	0	0	0.1	7	0		0	1	1	1	1	2	2	0	0	0	0	0	0	3	0		0.5
951	21.25	F	0	5	3	-1	6	1	1	0.5	6	7	X	2	2	3	4	2	4	3	3	3	0	4	0	0	4	1	0	1.5
952	22.1667	F	0	5	2	0	4	0	0	0	5	5	NA	1	0	3	2	1	3	3	2	6	0	1	0	1	3	1	2	1.33333
953	20.5	F	0	6	3	1	4	1	0	0.1	5	3	16	2	1	2	2	1	2	2	2	4	3	2	0	0	5	1	2	1.66667
954	22.5833	M	0	5	2	0	2	1	1	0	3	1	17	1	1	2	2	2	3	2	2	3	0	0	5	4	7	0		2.66667
955	20.4167	M	0	3	2	-1	4	2	0	0.4	3	0		4	3	4	2	3	4	4	4	0	0	0	0	6	5	0		1.83333
956	26.3333	M	0	4	2	-1	6	2	1	0.1	5	5	9	2	1	3	2	2	4	3	1	4	4	2	2	1	2	2	2	1.83333
957	19.4167	F	0	5	3	1	5	1	0	0.6	4	3	NA	2	3	3	4	3	4	3	3	7	0	6	1	5	4	2	2	3.33333
958	19.8333	M	0	4	2	1	2	0	0	0	1	2	12	1	2	3	3	1	4	4	1	0	0	1	2	0	6	1	1	1.83333
959	24.25	F	0	5	2	1	6	2	1	0.8	4	7	12	3	3	3	3	1	3	3	2	6	0	5	0	5	2	1	0	2.16667
960	19.9167	F	0	5	1	0	2	0	0	0	3	3	13	2	3	4	3	2	3	4	1	5	0	3	0	0	4	0		1.16667
961	21.4167	F	0	6	4	-1	7	4	1	0.7	7	7	NA	4	2	4	4	4	4	4	2	5	0	6	7	5	5	2	2	4.5
962	19	M	0	5	2	2	4	1	0	0.1	5	7	NA	2	1	2	1	3	3	3	3	3	0	3	0	1	5	1	0	1.66667
963	21	F	0	5	3	0	4	1	0	0.3	5	1	19	2	4	2	4	3	4	3	3	6	2	6	2	2	5	1	1	2.83333
964	21.6667	F	0	1	1	0	3	2	0	0	3	4	NA	2	2	1	3	3	3	2	1	1	0	0	0	0	2	1	1	0.666667
965	18.75	M	0	3	1	-1	3	0	0	0.3	3	0		3	4	2	4	3	4	2	2	3	1	3	3	3	3	2	2	2.66667
966	19.4167	F	0	2	3	-1	4	3	0	0.1	4	4	18	3	3	4	4	3	4	4	3	4	4	4	1	5	2	2	4	3
967	23	F	0	5	2	1	4	3	0	0.1	4	6	NA	1	2	2	2	1	1	2	2	7	0	0	0	0	5	0		0.833333
968	19.6667	M	0	6	3	1	5	0	0	0	5	6	X	0	1	2	4	2	4	1	0	6	0	0	0	0	3	0		0.5
969	25.0833	F	0	3	4	-2	6	2	0	0.8	7	4	NA	4	4	4	4	4	4	4	3	6	0	3	0	0	4	1	2	1.66667
970	23.8333	F	0	4	0	0	4	1	0	0	3	6	15	0	0	0	0	0	0	2	1	6	0	0	0	0	7	1	0	1.33333
971	22.5	F	0	5	4	0	0		0	0	4	6	14	0	3	2	4	2	4	1	1	6	0	4	2	0	4	1	1	2
972	19.6667	F	0	5	3	1	4	2	0	0.2	4	7	12	3	4	4	3	3	4	4	3	5	0	1	5	5	4	1	2	3
973	30.75	M	0	5	3	2	1	0	0	0	0	0		3	4	4	3	1	3	3	3	3	1	2	4	3	2	0		2.16667
974	19.6667	F	0	1	2	1	3	2	0	0.1	5	1	15	0	0	0	0	0	1	2	1	3	0	1	0	0	4	0		1.16667
975	22.3333	F	0	5	3	-2	7	1	0	0	4	3	13	3	3	3	3	1	3	4	2	7	0	0	0	0	3	0		0.5
976	20.6667	F	0	2	2	-1	4	0	1	0.6	5	6	12	0	0	1	2	0	3	1	0	5	0	0	0	0	6	1	0	1.16667
977	22.5	M	0	5	4	2	3	1	0	0	4	0		0	3	3	4	3	4	3	2	4	0	0	0	0	4	1	2	1.16667
978	25.5	M	0	5	0	-2	6	4	1	0.8	7	5	7	2	4	4	4	1	4	4	3	3	0	7	5	0	7	0		3.33333
979	19.9167	F	0	4	3	1	4	1	0	0.1	5	2	16	2	3	2	3	2	3	3	2	4	0	2	5	0	5	1	1	2.33333
980	23	F	0	6	4	-1	7	4	0	0.6	6	7	12	4	4	4	4	0	4	3	3	7	0	0	4	4	3	0		1.83333
981	21.8333	F	0	5	3	2	5	3	0	0.3	6	1	NA	2	1	4	3	3	4	4	3	5	0	3	3	3	5	1	2	2.83333
982	19	F	0	6	3	-2	7	1	1	0.2	6	2	12	4	2	4	3	3	4	4	2	5	2	2	2	2	5	1	1	2.16667
983	21.3333	F	0	4	2	-1	5	2	0	0.4	4	4	15	2	1	3	3	3	2	4	4	3	0	3	4	3	6	0		2.83333
984	23.1667	F	0	2	2	-1	3	1	1	0	2	4	NA	1	1	2	3	1	4	1	2	3	0	0	1	0	5	1	1	1.33333
985	20.6667	F	0	6	2	2	2	0	0	0	3	4	9	1	1	2	0	0	3	1	0	7	0	0	0	0	3	0		0.5
986	23.1667	F	0	3	1	-1	5	1	1	1	3	0		0	0	1	2	1	3	2	0	4	0	1	0	0	3	0		0.666667
987	22.5	M	0	4	3	-1	5	2	0	0.2	6	2	10	3	1	2	2	1	3	2	4	3	0	4	1	3	4	0		2
988	21.5833	F	0	2	2	-1	5	3	0	0.3	3	6	7	3	4	4	4	4	4	4	4	6	0	6	0	0	7	2	2	2.83333
989	19.1667	F	0	4	4	1	4	2	0	0.4	3	6	10	1	3	4	2	4	4	4	4	5	1	6	5	3	5	0		3.16667
990	22.9167	F	0	4	2	0	5	4	0	0.5	6	0		2	2	3	1	2	3	2	2	7	0	3	0	0	7	1	1	2
991	23.25	F	0	5	3	-1	6	3	1	0.8	7	5	10	2	3	3	3	2	3	2	1	4	5	7	6	0	6	1	1	3.5
992	25.8333	F	0	3	2	-1	2	2	0	0	2	0		1	1	1	1	1	1	1	1	3	0	2	0	0	2	0		0.666667
993	22.8333	F	0	1	3	-2	3	3	0	0.4	3	3	NA	2	4	3	4	2	4	3	2	3	0	3	0	0	3	1	1	1.33333
994	19.0833	F	0	4	3	0	5	3	0	0	7	6	12	4	4	4	4	4	4	4	3	4	0	6	0	0	6	0		2.16667
995	18.4167	F	0	5	2	0	7	3	1	0.2	6	5	17	2	1	3	3	2	3	2	2	5	1	0	4	5	6	1	2	3
996	26.8333	M	0	5	2	-1	5	1	0	0.1	0	6	NA	2	1	1	2	4	2	1	1	2	0	5	0	0	6	0		2
997	23.9167	F	0	4	3	-1	1	0	0	0	7	6	5	3	2	3	2	0	2	1	3	1	0	0	0	0	7	1	0	1.33333
998	19.6667	F	0	5	2	-1	4	1	0	0.3	4	6	8	1	2	4	4	3	4	4	4	1	0	4	1	2	7	1	1	2.66667
999	23.6667	F	0	4	3	-1	5	2	0	0.1	3	3	NA	2	2	4	4	3	4	3	2	4	0	3	0	0	3	1	1	1.33333
1000	22.4167	M	0	3	3	-1	3	1	0	0.1	4	5	X	4	3	4	4	3	4	4	4	1	0	0	0	0	5	0		0.833333
1001	18.6667	F	0	5	3	0	7	1	1	0.5	4	0		4	3	4	4	4	4	4	4	6	0	5	5	4	7	2	3	4.33333
1002	23.75	F	0	6	3	-1	7	3	1	0.1	4	6	15	4	4	4	4	3	4	4	3	6	0	5	1	4	3	1	3	2.83333
1003	19.8333	M	0	5	2	1	5	1	1	0.2	7	3	NA	3	3	3	4	4	3	3	2	6	0	0	3	3	4	1	2	2.16667
1004	24.8333	F	0	2	4	0	5	4	1	0.2	1	4	19	3	3	3	1	0	2	4	4	4	1	7	0	5	6	0		3
1005	22.5	F	0	5	3	-1	5	3	1	0.4	5	0		2	2	4	4	3	4	4	1	3	0	3	3	0	4	2	3	2.5
1006	22.1667	F	0	5	2	0	4	1	0	0	5	1	NA	3	4	4	4	4	4	3	4	6	0	6	0	6	6	0		3
1007	20.3333	F	0	4	3	-1	6	2	1	0.1	3	0		4	4	4	4	4	4	3	3	5	6	5	1	5	3	2	2	3
1008	21.1667	F	0	5	2	0	5	2	0	0.1	4	3	X	3	3	2	3	3	4	3	2	4	2	3	0	4	5	1	2	2.5
1009	21.75	F	0	6	3	2	5	1	0	0.2	6	6	X	4	4	4	4	4	4	4	3	6	0	7	0	0	6	1	2	2.66667
1010	20.3333	F	0	4	3	-1	4	1	0	0.1	5	0		2	2	3	2	3	4	3	3	3	0	3	0	1	4	0		1.5
1011	24.75	F	0	6	4	-1	7	3	1	0.3	7	3	11	3	3	3	2	2	3	4	2	1	0	6	0	0	3	1	4	2.33333
1013	25.5833	F	0	6	4	1	5	4	0	0.4	4	7	22	4	4	4	4	4	4	4	4	7	4	6	5	7	6	1	2	4.5
1014	22.4167	F	0	0	0	0	0		0	0	4	0		4	0	4	4	4	4	4	4	0	0	0	0	0	0	2	0	0.333333
1015	23	F	0	2	2	-1	4	2	0	0.1	5	0		1	1	2	4	3	4	4	3	2	0	3	0	0	5	2	2	2
1016	22.0833	F	0	5	2	-1	5	1	0	0.1	3	5	12	2	1	4	3	2	4	3	3	5	0	5	0	0	4	1	2	2
1017	18.6667	F	0	6	3	1	3	0	1	0	4	6	14	1	4	3	4	1	4	2	2	5	0	1	0	2	1	0		0.666667
1018	21.4167	M	0	5	3	-1	6	0	0	0.1	4	3	NA	2	1	3	4	4	4	3	3	3	0	3	0	0	5	2	2	2
1019	24.1667	F	0	5	2	0	3	2	0	0.5	7	5	18	2	2	4	2	3	3	3	3	3	0	2	3	3	1	1	2	2
1020	22.5	F	0	0	0	0	0		1	0.1	0	6	15	0	0	3	4	1	3	2	2	5	0	0	0	0	5	0		1.16667
1021	29.9167	F	0	5	2	-1	6	1	0	0.4	6	6	X	1	1	2	0	0	3	1	0	4	0	3	0	2	3	0		1.33333
1022	21.3333	F	0	6	4	-1	7	2	1	0.3	6	0		4	4	4	4	2	4	2	1	5	2	7	0	3	4	2	1	2.83333
1023	20.3333	F	0	5	3	-1	4	3	1	0	0	2	10	2	3	1	4	3	3	3	2	6	0	0	1	2	3	0		1
1024	22.9167	F	0	5	4	-1	3	0	1	0.1	3	7	12	1	2	3	3	4	3	4	2	5	0	6	1	0	4	1	3	2.5
1025	20.75	F	0	5	2	0	6	3	1	0.6	6	6	12	2	2	2	4	4	4	4	3	5	0	5	0	4	3	1	1	2.33333
1026	20.1667	F	0	4	2	0	6	2	1	0.5	6	3	15	1	2	4	3	3	3	3	3	3	1	3	0	3	6	0		2
1027	21.9167	M	0	3	3	1	6	1	0	0.5	5	5	NA	2	2	3	4	2	3	2	3	3	0	0	0	0	6	1	2	1.5
1028	18.3333	F	0	4	2	0	5	2	0	0.1	2	0		1	1	2	4	3	4	4	2	3	0	0	1	0	5	0		1
1029	20.1667	F	0	6	3	-1	6	2	1	0.3	5	3	NA	4	4	4	4	3	4	4	4	7	0	6	3	5	3	2	3	3.66667
1030	19.75	F	0	2	2	1	0		0	0	4	3	15	1	1	3	1	2	3	3	2	1	1	1	2	1	5	0		1.5
1032	18.6667	F	0	3	1	0	3	0	0	0.5	5	7	NA	3	3	4	4	2	4	3	2	4	0	3	0	0	5	1	1	1.66667
1033	21.5833	F	0	5	2	0	1	0	1	0.4	4	1	X	3	4	4	4	3	4	4	2	6	0	6	2	3	5	1	2	3.16667
1034	20.8333	F	0	3	1	0	3	0	0	0	3	0		0	1	1	1	1	2	1	1	4	0	0	0	0	3	0		0.5
1035	20.3333	F	0	5	3	0	4	3	1	0.7	6	5	12	4	4	4	4	4	4	4	4	6	0	4	0	3	2	1	3	2.16667
1036	22.9167	M	0	5	3	-1	3	1	0	0.3	5	0		1	1	2	3	1	3	1	1	6	0	0	0	0	3	1	2	1
1037	18.6667	F	0	5	2	-1	5	2	1	0.4	4	2	17	2	2	3	3	2	3	3	2	4	0	3	2	3	3	1	3	2.5
1038	22.0833	F	0	3	4	-1	5	3	0	0.4	4	3	X	3	3	3	4	2	4	4	4	5	0	5	2	0	3	1	3	2.33333
1039	22.75	F	0	5	4	-1	6	2	1	0.6	5	3	X	4	4	4	4	4	4	4	1	6	0	5	0	6	6	1	3	3.5
1040	19.1667	F	0	5	3	-1	6	2	1	0.7	5	7	NA	2	3	2	4	2	4	3	1	6	0	0	3	3	5	1	2	2.33333
1041	21.5	F	0	6	4	0	7	2	1	0.5	5	6	15	4	3	4	4	3	4	4	3	7	0	5	2	4	5	2	2	3.33333
1042	19.5833	F	0	3	4	0	3	4	0	0	4	1	10	2	1	3	3	4	4	3	1	5	0	2	1	0	5	1	2	1.83333
1043	22.8333	F	0	6	3	0	7	3	1	0.5	6	5	12	3	4	4	4	4	4	4	4	5	0	4	0	3	7	1	2	2.83333
1044	19.6667	F	0	4	3	0	6	3	1	0.3	5	7	15	2	4	2	4	3	4	4	4	7	0	4	4	2	4	0		2.33333
1045	20.0833	M	0	4	3	1	3	0	0	0	3	0		3	4	4	4	3	4	4	2	5	4	0	3	0	3	2	2	1.66667
1046	21.1667	F	0	5	4	-2	7	4	1	0.9	3	6	15	3	2	4	0	0	4	3	4	0	0	7	0	0	6	0		2.16667
1047	21.75	F	0	4	2	-1	6	3	1	0.4	5	1	NA	3	3	3	3	3	4	3	2	3	0	7	1	3	3	1	2	2.83333
1048	20.8333	M	0	6	3	-1	4	2	0	0.1	5	5	NA	3	4	3	3	3	3	4	2	4	0	0	0	0	5	2	2	1.5
1049	22	F	0	5	1	0	3	1	0	0.2	5	7	15	2	4	3	4	3	4	3	2	6	0	3	0	0	5	0		1.33333
1050	19.9167	M	0	5	3	1	4	1	0	0	4	5	8	1	3	3	3	3	4	3	3	3	0	6	4	4	5	0		3.16667
1051	24.1667	F	0	4	2	-1	5	2	1	0.2	4	4	NA	1	2	3	1	1	3	2	1	5	0	4	0	3	3	1	1	2
1052	23.8333	F	0	5	3	0	6	2	1	0.6	7	5	13	4	4	4	4	4	4	4	3	5	6	5	4	4	6	2	2	3.83333
1053	23.5833	F	0	3	2	-1	5	3	0	0.2	3	3	NA	4	4	4	4	4	4	4	4	5	0	6	3	6	5	2	2	4
1054	22.1667	F	0	5	3	-1	5	1	1	0.7	4	7	14	2	2	2	3	1	4	1	1	7	0	1	0	0	4	1	2	1.33333
1055	23	F	0	5	1	1	4	1	0	0.1	6	7	13	1	3	3	4	4	4	3	2	6	5	3	1	1	3	1	1	1.66667
1056	18.3333	F	0	3	1	0	5	3	0	0	4	0		3	3	4	4	3	4	2	1	4	0	4	0	0	6	1	1	2
1057	27.1667	F	0	5	3	0	2	1	0	0.1	4	2	X	2	2	2	2	1	4	1	3	3	0	1	0	2	6	1	2	2
1058	25.25	F	0	5	3	-2	6	2	0	0.1	3	6	7	3	4	4	4	4	4	4	2	6	0	7	0	2	3	2	1	2.5
1059	20.75	M	0	4	3	1	1	0	0	0	1	3	14	1	3	3	3	2	3	1	1	2	3	0	3	0	1	0		0.666667
1060	22.4167	F	0	1	3	-1	4	1	0	0.2	7	0		4	3	4	4	3	4	3	2	5	0	3	3	1	5	0		2.16667
1061	22.5833	F	0	6	2	1	4	3	0	0.3	5	6	10	1	3	1	3	3	2	2	3	6	0	6	2	3	5	1	1	3
1062	24.8333	F	0	6	4	2	6	1	1	0.2	6	5	NA	0	0	1	2	1	3	2	1	6	0	0	0	0	3	0		0.5
1063	19	M	0	6	3	1	3	2	1	0.1	4	7	X	1	4	2	3	3	3	4	3	0	5	0	7	4	6	1	3	3.5
1064	20.5833	F	0	5	2	-1	6	1	0	0.4	6	6	NA	2	3	3	1	2	0	2	2	5	0	3	0	1	4	1	1	1.66667
1065	24.3333	F	0	4	3	0	4	2	0	1	4	1	NA	2	2	3	4	3	4	3	2	6	0	0	3	1	4	1	2	1.83333
1066	23.5833	M	0	6	4	-2	7	3	0	0.1	6	3	X	2	3	3	4	2	4	3	1	5	0	2	2	1	4	1	2	2
1067	19.8333	F	0	5	4	1	5	2	1	0.2	3	0		3	4	4	4	4	4	4	3	4	6	7	3	3	3	1	2	3.16667
1068	29.8333	F	0	5	3	-1	7	2	1	0.2	4	6	X	3	3	3	3	2	3	3	2	6	0	4	3	2	5	1	1	2.66667
1069	20.3333	F	1	5	3	-1	6	3	0	0.2	4	0		4	4	4	4	4	4	4	3	5	0	7	4	0	7	2	1	3.5
1070	21.8333	F	0	6	3	-1	5	3	0	0.4	4	7	8	2	4	4	4	4	4	4	4	4	0	7	6	3	6	1	1	4
1071	23.8333	F	1	5	3	1	5	0	1	0.4	5	7	X	2	4	3	4	3	4	3	4	6	0	4	5	6	1	2	2	3.33333
1072	22.4167	F	1	5	2	0	4	2	0	0.5	2	2	15	2	2	3	1	1	4	1	2	5	0	1	3	2	3	1	0	1.66667
1073	20.6667	F	1	5	1	1	3	2	1	0.9	6	6	15	3	4	4	4	3	4	3	3	6	0	5	4	4	6	0		3.33333
1074	21.25	F	1	5	3	1	3	1	0	0	7	0		3	3	3	4	4	4	4	3	4	0	3	3	2	4	1	2	2.5
1075	19.9167	F	1	5	2	0	3	2	1	0.1	4	3	X	3	3	2	4	3	4	3	3	4	1	4	0	0	3	0		1.5
1076	21.6667	M	0	6	3	-1	7	1	0	0.1	7	5	6	3	4	3	4	3	4	4	3	5	3	4	5	4	5	2	2	3.66667
1077	21	F	1	4	2	1	4	0	0	0	3	1	NA	1	1	3	3	2	4	2	2	4	0	0	1	1	6	1	1	1.66667
1078	22	F	0	5	3	-1	6	3	1	0.4	4	5	NA	3	4	4	3	3	4	4	3	3	0	5	3	5	3	2	3	3.5
1079	20.5833	M	1	5	2	-1	3	3	0	0.1	3	4	13	2	3	3	2	2	4	3	0	5	0	1	0	0	6	1	3	1.83333
1080	23.1667	F	1	3	4	-2	5	4	1	1	7	0		3	2	4	4	3	4	4	1	4	0	4	0	0	4	0		1.33333
1081	23.1667	F	0	5	2	1	5	1	0	0	5	4	X	4	3	4	2	1	2	4	1	3	0	0	0	5	6	1	1	2.16667
1082	26.25	F	1	5	3	0	5	2	0	0.2	5	4	X	2	4	4	4	4	4	4	3	7	0	4	3	3	4	1	1	2.66667
1083	20.5	M	0	6	3	1	4	1	0	0.4	6	0		2	3	3	4	4	4	4	2	4	0	3	1	3	7	1	1	2.66667
1086	20.75	F	0	6	4	-2	7	3	1	0.7	6	4	NA	2	4	2	4	3	4	4	1	6	0	3	0	1	3	2	2	1.83333
1087	21	F	1	6	3	2	4	2	0	0.1	5	5	11	4	3	3	4	3	4	3	3	6	0	7	7	5	5	1	1	4.33333
1088	22.8333	F	0	3	3	-1	6	2	1	0.6	4	6	X	2	1	4	4	4	4	4	3	3	0	4	4	3	3	1	2	2.83333
1089	23.5833	F	0	6	3	-1	6	2	0	0.1	4	5	X	2	3	3	4	4	4	4	3	7	0	4	2	2	5	2	1	2.66667
1090	23.5833	F	0	5	3	-1	6	3	1	0.7	3	6	15	3	1	3	0	1	1	1	0	5	0	5	0	0	6	0		1.83333
1091	21.8333	F	0	3	3	-1	5	3	0	0.4	3	6	10	3	3	3	4	4	4	4	3	5	2	0	4	2	6	1	2	2.5
1092	21.3333	M	1	3	1	-1	4	0	0	0	3	0		0	1	0	2	1	3	2	0	0	0	0	0	0	1	0		0.166667
1093	19.25	F	0	3	2	1	4	2	1	0.5	3	2	17	1	3	3	3	2	4	2	2	0	0	1	2	0	7	1	1	2
1094	19.9167	F	0	5	4	0	6	2	0	0.7	5	6	14	3	4	4	4	3	4	4	2	7	0	1	0	0	5	2	1	1.5
1095	19	F	0	6	3	2	4	0	0	0	3	5	15	4	4	4	4	4	4	4	3	5	5	7	5	5	5	1	1	4
1096	22.5833	F	0	3	2	0	5	2	1	0.4	3	5	10	3	3	3	3	3	3	3	3	6	0	4	4	4	7	1	2	3.66667
1097	25.5833	M	0	5	2	1	3	3	1	0.3	5	3	18	2	1	3	2	2	2	3	2	3	3	0	4	4	5	1	0	2.33333
1098	21.8333	F	0	6	3	-1	5	2	0	0.3	6	0		3	4	4	4	4	4	4	3	6	5	5	0	0	5	2	1	2.16667
1099	19	F	0	4	2	-1	5	3	1	0.4	6	1	NA	3	2	3	4	4	3	3	3	4	0	5	0	0	7	1	1	2.33333
1100	19.8333	F	1	4	3	1	4	2	0	0	4	3	NA	2	2	2	4	3	4	3	3	6	0	3	2	1	4	1	2	2.16667
1102	18.3333	F	1	4	2	1	3	2	1	0.8	0	5	NA	3	2	4	4	3	4	4	4	6	0	0	0	5	7	1	1	2.33333
1103	25.4167	F	0	4	2	0	3	3	1	0.5	4	4	16	2	3	3	4	2	4	2	3	6	0	3	1	1	3	1	1	1.66667
1104	24.25	F	0	6	3	-2	7	1	1	0.7	7	4	NA	1	2	1	2	1	4	1	0	4	0	0	0	0	3	2	1	1
1105	20.3333	F	0	3	3	2	3	3	1	0.8	2	2	12	1	1	4	2	1	4	3	2	5	0	2	0	5	5	0		2
1106	18.5833	F	0	2	2	-1	2	2	0	0.1	3	3	12	3	2	4	4	1	4	2	0	1	0	3	0	3	7	2	0	2.5
1107	21	M	0	5	4	-2	7	3	0	0.6	7	4	4	3	2	4	4	1	4	2	1	5	0	5	0	1	0	1	2	1.5
1108	22.75	M	0	3	2	-1	3	1	0	0.2	6	0		2	1	2	0	0	2	2	0	2	0	0	5	0	7	0		2
1109	18.75	F	0	6	3	-2	7	3	1	0.7	5	3	15	3	4	4	4	3	4	3	4	6	0	7	0	0	7	0		2.33333
1110	23.0833	F	0	5	3	-1	5	2	0	0.1	5	3	5	3	3	3	3	2	4	2	0	7	0	0	0	0	3	1	2	1
1111	22.4167	F	1	3	2	-1	5	2	0	0.4	6	4	12	0	2	2	4	2	4	3	1	6	0	3	3	0	6	1	1	2.33333
1112	31.0833	F	0	4	3	-1	6	3	1	0.5	3	0		2	2	3	4	3	3	3	2	6	0	3	0	3	3	1	2	2
1113	24	F	1	5	3	1	6	2	0	0.2	3	7	12	2	1	3	4	3	4	3	3	3	0	0	1	2	1	1	0	0.833333
1114	21.5833	F	0	6	2	0	4	1	0	0.3	6	7	X	3	3	3	4	4	4	4	4	7	0	6	0	0	2	2	2	2
1115	21.4167	F	0	6	4	-2	7	3	1	0.5	7	5	X	4	4	4	4	4	4	4	4	3	6	5	0	6	3	2	4	3.33333
1116	21.5833	F	1	5	4	-1	7	3	1	0.8	6	7	NA	2	2	3	3	2	3	2	2	5	3	0	0	0	4	2	1	1.16667
1117	22.0833	F	1	4	3	-1	3	2	0	0.5	5	0		3	3	3	4	4	4	4	4	6	0	4	0	6	5	1	1	2.83333
1118	20.5	F	1	2	1	-1	4	2	0	0	3	0		2	2	1	3	3	4	4	2	1	4	1	3	0	5	1	1	1.83333
1119	21.8333	M	0	5	2	0	3	1	0	0.1	3	0		1	3	3	4	2	3	3	1	6	0	3	2	0	4	1	1	1.83333
1120	21.4167	F	1	3	4	1	3	1	0	0.9	3	4	17	4	4	3	3	3	4	3	3	3	0	2	0	5	4	1	2	2.33333
1121	20.5	F	0	5	4	-1	6	3	1	0.9	4	0		2	3	2	4	2	2	3	1	4	0	5	0	0	5	0		1.83333
1122	23.9167	F	0	6	3	-1	5	2	0	0.3	4	5	14	1	1	3	2	3	3	3	2	6	0	3	3	2	4	0		2
1124	23.5833	M	0	5	3	1	5	2	1	0.6	4	2	14	3	3	4	4	3	4	4	4	2	3	5	3	2	5	2	2	3.16667
1125	23.9167	M	1	2	2	0	3	0	0	0.2	5	3	15	0	0	0	2	1	1	2	1	4	0	0	0	0	0	0		0
1126	22.25	M	0	3	1	0	1	0	0	0	2	0		0	2	0	2	0	1	0	1	0	0	0	0	0	3	0		0.5
1127	23.5833	F	0	1	3	-1	3	3	0	0	4	0		4	4	4	4	4	4	4	4	4	4	4	1	1	0	1	3	1.66667
1128	23.1667	M	0	4	3	0	4	1	1	0.3	6	2	NA	3	2	4	3	4	4	3	3	4	0	4	0	4	2	0		1.66667
1129	19.0833	F	0	6	3	0	3	1	0	0	6	6	10	3	3	3	3	3	4	3	1	7	7	0	0	0	4	0		0.666667
1130	25.8333	F	0	5	3	-1	3	1	0	0.1	3	4	8	3	3	4	4	1	3	2	3	2	2	6	0	3	6	2	2	3.16667
1131	23.0833	F	0	6	3	0	5	1	1	0.1	6	3	X	3	4	3	2	2	4	4	2	6	7	7	7	5	7	2	1	4.83333
1132	21.3333	F	0	6	4	0	6	4	1	0.5	6	0		3	3	2	4	3	4	4	4	7	0	5	0	7	6	0		3
1133	23.0833	F	0	5	3	-2	5	2	1	0.4	3	4	16	3	4	4	4	4	4	4	2	7	7	1	0	5	2	1	1	1.66667
1134	18.25	F	0	6	3	1	4	2	0	0	5	5	X	3	3	3	3	3	4	3	3	7	0	6	4	3	6	2	3	4
1135	21.5	F	0	4	3	-1	6	3	0	0.1	4	0		2	2	3	3	2	3	2	2	4	0	4	0	0	4	0		1.33333
1137	18.8333	M	0	6	2	-1	5	1	1	0	4	0		1	2	4	3	3	3	3	3	0	1	0	0	0	7	0		1.16667
1138	23	F	0	0	0	0	4	2	0	0.2	3	0		1	1	4	4	2	4	1	1	3	0	0	0	0	4	1	1	1
1139	20.6667	F	0	6	4	-1	7	3	1	0.4	6	7	16	2	3	2	3	3	3	3	4	5	0	7	0	4	7	1	0	3.16667
1140	26.75	F	0	6	4	-1	7	1	1	0.2	3	5	14	0	3	2	4	4	4	3	4	7	0	0	5	0	3	1	0	1.5
1141	31	F	0	5	3	-1	3	1	1	0	1	0		1	1	2	2	1	2	2	1	3	0	0	0	0	3	0		0.5
1142	22	F	0	6	3	0	5	3	1	0.4	4	7	10	2	3	3	3	2	3	3	3	4	0	6	6	6	7	1	2	4.66667
1143	24.75	F	0	6	2	1	5	3	1	0.1	0	6	8	2	2	3	3	1	3	3	4	7	0	4	0	0	4	0		1.33333
1145	20.75	M	0	6	3	0	1	2	1	0.1	1	1	16	4	3	4	4	3	3	3	4	3	0	5	0	4	3	0		2
1146	21.25	F	0	5	3	-1	4	3	1	0.1	5	0		4	4	4	4	2	4	4	3	5	3	0	0	3	5	0		1.33333
1147	22.3333	F	0	5	3	-1	6	3	1	0.3	6	6	NA	3	2	4	3	1	4	3	2	6	0	0	0	0	4	1	3	1.33333
1148	21.0833	F	0	5	4	-1	6	4	0	0.6	4	7	X	2	4	3	4	4	4	4	3	7	0	5	0	4	3	0		2.16667
1149	20.8333	F	0	6	3	2	3	2	1	0.3	5	6	NA	4	4	3	4	4	4	4	3	4	0	4	4	4	5	0		2.83333
1150	23.9167	F	0	6	4	-2	5	4	0	0.1	5	2	X	2	2	4	4	4	4	4	4	7	0	0	0	0	2	1	3	1
1151	24.3333	F	0	3	3	2	3	2	0	0.1	3	1	13	1	1	3	4	1	4	3	1	6	0	0	1	1	3	2	1	1.33333
1152	21.8333	F	0	4	2	1	4	1	0	0	5	4	NA	1	1	2	3	3	3	3	2	6	0	1	3	4	2	0		1.66667
1153	18.1667	F	0	3	2	1	3	3	1	0.5	4	0		1	3	1	2	2	3	4	1	3	3	3	1	0	7	1	0	2
1154	21.3333	F	0	5	2	-1	4	2	0	0	7	5	NA	1	3	2	4	2	4	3	2	4	0	0	0	3	3	2	1	1.5
1156	21.8333	F	0	5	3	0	3	1	0	0	3	2	NA	1	2	3	4	3	4	4	1	6	0	1	0	0	3	0		0.666667
1157	23.1667	F	0	6	3	1	3	0	0	0	4	6	10	4	4	4	4	4	4	4	4	6	0	4	6	6	6	2	3	4.5
1158	22.3333	F	0	6	3	-2	7	2	1	0.3	3	3	17	4	4	4	4	4	4	4	3	7	0	4	0	4	0	2	3	2.16667
1159	23.6667	M	0	4	1	0	3	1	0	0.3	6	7	15	1	1	3	3	3	3	4	3	0	0	0	0	0	7	0		1.16667
1160	19.0833	F	0	3	1	0	3	2	1	0.1	5	0		4	4	4	4	3	4	4	1	5	0	0	1	2	1	1	0	0.833333
1161	23.0833	F	0	4	2	0	5	1	0	0.1	7	7	18	2	1	3	3	3	4	3	3	4	0	3	2	0	3	1	1	1.66667
1162	21.25	F	0	4	4	0	5	4	0	0	3	0		1	3	2	4	1	4	1	2	5	5	0	0	0	0	1	2	0.5
1163	21.5833	F	0	5	2	1	5	0	1	0.4	6	0		4	4	4	4	4	4	4	3	5	0	0	0	5	6	2	2	2.5
1165	18.5	F	0	6	2	-1	5	3	1	0.6	6	0		4	4	2	4	2	4	4	2	7	0	7	0	0	7	2	1	2.83333
1166	23.9167	F	0	5	3	-1	3	2	0	0.8	2	4	6	3	3	3	4	4	4	4	3	4	6	1	3	4	3	2	4	2.83333
1167	24.5	F	0	0	3	0	2	2	0	0.1	2	0		2	4	4	4	4	4	4	4	6	0	6	0	4	3	1	2	2.66667
1169	24.25	M	0	5	3	0	4	1	0	0	4	0		1	3	3	2	2	4	3	1	3	0	2	0	0	4	1	1	1.33333
1170	21.25	M	0	4	1	0	0		0	0	1	0		0	1	1	3	1	4	3	1	4	0	0	6	0	3	0		1.5
1171	21.75	F	0	5	2	0	6	2	0	0.4	5	0		1	1	1	3	1	3	3	1	3	0	2	0	0	4	1	2	1.5
1172	21	F	0	6	3	-1	7	2	1	0.3	6	3	X	2	2	3	3	4	2	4	3	7	0	5	0	1	3	1	0	1.66667
1173	22.1667	F	0	4	2	0	3	0	0	0.1	1	5	NA	1	1	2	2	2	3	2	3	6	0	0	2	0	5	1	0	1.33333
1174	24	M	0	6	4	-1	7	1	1	0.3	7	7	NA	2	1	0	3	1	3	3	3	4	0	3	4	0	7	1	0	2.5
1175	19.5	F	0	5	3	-1	7	2	1	0.3	7	4	15	0	2	2	1	4	4	4	1	0	0	7	6	0	7	0		3.33333
1176	24	F	0	4	3	0	4	0	0	0.5	5	0		1	3	3	4	3	4	3	2	6	0	5	1	0	2	0		1.5
1177	21.5833	F	0	3	3	-2	5	2	1	0.5	4	6	13	2	3	2	3	3	4	3	1	4	0	0	0	0	7	1	2	1.66667
1178	25.0833	F	0	4	1	-2	7	2	1	0.6	5	5	NA	4	3	4	4	3	4	4	4	1	0	7	4	3	3	2	3	3.66667
1179	21.0833	F	0	5	3	1	5	1	0	0	3	3	18	2	1	3	3	2	3	3	1	6	0	1	1	3	1	1	0	1.16667
1180	21.9167	F	0	5	3	-1	5	3	1	0.2	7	5	X	2	2	4	3	1	4	2	1	5	2	5	3	0	6	2	2	3
1181	21.25	F	0	6	3	-2	7	3	1	0.5	6	0		3	4	4	4	4	4	4	4	7	5	7	6	7	7	1	2	5
1182	21.4167	F	0	5	4	-2	7	3	0	0.4	7	7	12	1	1	2	2	2	3	3	1	4	0	6	0	0	7	1	0	2.33333
1183	19.75	F	0	5	1	0	3	2	0	0.2	5	6	14	1	1	2	2	2	3	3	2	4	0	0	0	0	5	0		0.833333
1184	22.1667	F	0	5	3	1	6	3	1	0.3	3	6	X	2	1	3	4	3	4	3	2	4	1	5	2	2	5	1	2	2.83333
1186	26.25	M	0	0	0	0	7	0	0	0.1	0	0		0	1	0	0	1	2	1	0	0	0	0	1	0	1	0		0.333333
1187	20.75	F	0	4	3	-1	6	1	0	0.2	4	0		1	2	3	3	2	4	3	3	4	0	0	3	3	5	1	1	2.16667
1188	22.5833	F	0	6	4	-1	7	2	1	0.4	7	3	9	4	4	4	4	4	4	4	4	5	0	2	1	2	7	1	3	2.66667
1189	18.4167	F	1	5	3	-1	3	1	0	0.7	5	2	NA	1	3	3	4	4	4	4	1	4	3	5	4	3	7	2	1	3.66667
1190	25.25	F	0	4	2	-1	5	3	1	0.2	2	1	NA	3	3	4	4	3	3	2	1	5	3	0	0	1	4	1	2	1.33333
1192	21.5833	F	0	4	2	0	5	2	1	0.3	6	3	NA	3	3	3	3	1	3	3	1	6	0	4	3	3	5	1	2	3
1193	22.1667	F	0	3	3	-1	3	3	0	0.6	5	0		3	3	4	4	4	4	4	3	4	0	0	0	0	4	0		0.666667
1194	21.6667	M	0	5	3	-1	4	1	1	0.3	4	3	8	3	2	3	2	2	3	3	3	5	0	3	3	2	2	2	3	2.5
1196	23.8333	F	0	5	2	1	4	0	0	0	5	2	18	2	2	3	3	2	2	3	3	5	0	3	0	0	3	2	3	1.83333
1197	22.6667	F	0	5	3	-1	6	2	1	0.5	5	6	NA	3	3	2	4	4	4	4	3	7	0	7	5	3	4	1	1	3.5
1198	18.75	F	0	5	2	0	5	3	0	0.3	5	3	13	4	4	4	4	4	4	4	3	7	5	3	2	3	5	2	4	3.16667
1203	20.1667	F	0	5	2	0	4	3	0	0.2	6	4	14	3	2	3	3	3	3	2	2	6	0	6	4	4	7	1	1	3.83333
1204	21.25	M	0	2	1	-1	4	1	0	0	5	0		1	1	2	3	2	4	2	2	3	0	0	0	0	3	1	2	1
1206	20.5	F	1	5	3	1	4	1	0	0.1	5	1	NA	2	3	3	4	3	4	3	3	5	0	3	0	0	3	1	1	1.33333
1208	20.9167	F	0	5	3	0	5	3	1	0.7	5	4	16	1	2	2	1	0	1	1	2	5	4	0	0	0	4	0		0.833333
1210	18.6667	M	0	6	4	-2	7	2	0	0.1	7	7	5	4	4	4	4	4	4	4	4	1	3	6	1	3	5	2	1	3
1211	24.1667	F	1	4	4	-2	6	4	0	0.3	5	3	17	3	4	4	4	3	4	4	3	5	6	3	4	2	7	2	2	3.33333
1212	19.25	M	0	5	3	2	3	1	0	0.1	4	0		2	3	2	4	1	2	3	1	3	3	5	2	1	5	1	1	2.5
1213	24.25	F	0	5	3	-1	5	1	0	0.2	4	3	14	1	1	2	1	1	3	1	0	7	0	4	0	3	5	1	1	2.33333
1214	29.75	F	1	5	3	1	7	1	1	0.2	6	3	15	1	2	3	4	4	4	4	3	4	0	3	4	1	3	0		1.83333
1215	19.8333	F	0	6	3	1	5	1	1	0.2	4	5	X	3	3	4	2	2	3	4	4	5	0	0	5	5	6	0		2.66667
1216	22.1667	F	0	5	3	-2	7	1	0	0.4	4	2	X	0	0	0	1	0	3	0	3	4	0	0	0	0	4	0		0.666667
1217	18.1667	M	0	4	3	1	2	0	0	0	3	5	16	1	3	4	3	2	3	4	2	4	0	3	2	2	6	2	1	2.66667
1218	23.5833	F	1	6	3	0	6	2	0	0.3	6	0		3	3	3	4	3	4	3	3	7	5	6	6	1	7	1	1	3.66667
1219	18.5	F	0	2	3	1	6	4	1	0.8	7	5	6	3	4	4	4	4	4	4	3	5	0	4	0	0	3	1	3	1.83333
1220	20.9167	F	0	6	1	0	3	0	0	0.1	4	1	NA	3	3	2	3	2	3	3	2	5	0	3	0	1	5	1	0	1.66667
1221	23.4167	F	1	5	2	-1	5	2	1	0.5	6	0		3	3	3	4	2	4	3	2	2	0	4	4	1	7	1	1	3
1223	23.75	F	0	5	4	-1	6	3	1	0.4	5	5	NA	3	3	3	3	3	4	3	2	4	0	5	0	5	3	2	3	3
1224	24.6667	F	0	6	4	-2	7	3	0	0.3	5	6	14	2	2	3	3	1	3	2	1	6	1	6	1	0	3	1	0	1.83333
1225	19.1667	F	0	5	3	1	6	2	0	0.5	6	7	13	1	2	2	3	2	3	3	2	0	0	6	1	0	7	2	4	3.33333
1226	22.0833	M	0	6	3	1	6	2	1	0.4	5	7	13	0	4	3	4	3	4	3	2	5	0	0	4	0	6	1	3	2.33333
1228	22.6667	F	1	4	2	0	4	2	1	0.1	6	6	NA	3	3	3	4	3	3	3	3	4	0	0	0	0	4	1	2	1.16667
1229	18.8333	F	1	3	2	-1	5	3	1	0.8	6	6	15	3	4	4	4	3	4	4	3	3	0	7	2	0	3	1	3	2.66667
1230	18.6667	F	0	5	4	0	4	2	1	0.5	5	7	NA	3	3	4	4	4	4	3	3	6	0	7	6	6	6	0		4.5
1231	20	F	0	3	1	0	2	2	1	0.2	4	4	14	1	1	2	3	1	2	1	2	3	1	0	0	0	6	0		1
1232	23.1667	M	0	6	3	2	0		0	0.1	2	3	NA	1	1	2	2	2	3	1	1	0	0	0	2	0	3	1	1	1.16667
1233	22	F	0	5	3	0	5	2	1	0.4	6	0		4	4	4	4	3	4	3	3	7	7	3	5	1	5	2	2	3
1234	23	F	1	1	1	0	0		0	0	2	0		2	4	3	4	3	4	3	2	3	0	2	0	0	4	1	2	1.5
1235	22.3333	F	0	2	2	-1	3	2	1	0.4	6	1	18	2	1	2	3	3	3	4	3	0	0	0	0	1	5	0		1
1236	18.4167	F	0	3	3	-1	2	3	1	0.2	0	0		4	3	4	4	3	4	2	2	7	0	4	0	0	5	0		1.5
1237	21.5833	F	1	5	3	0	4	2	1	0.5	6	5	X	3	2	3	4	3	3	3	4	7	0	4	4	4	5	1	2	3.33333
1238	22.75	F	0	5	3	0	5	2	1	0.1	6	6	12	2	4	4	4	2	4	3	2	6	0	4	4	1	3	1	2	2.5
1239	27.0833	M	0	6	4	-2	7	3	1	0.4	3	3	10	2	4	3	4	3	3	2	2	4	3	5	3	2	4	2	1	2.83333
1240	23	F	1	5	3	0	5	2	0	0.1	6	2	NA	3	3	3	4	2	3	3	2	5	0	4	0	0	2	0		1
1241	23.5833	F	1	4	1	0	3	4	1	0	4	0		1	1	2	4	1	4	2	1	3	0	2	0	0	4	1	2	1.5
1242	26.25	F	0	1	3	-2	3	1	0	0	3	3	12	0	1	1	1	0	2	1	0	0	0	0	0	0	2	0		0.333333
1243	22.25	F	1	5	3	-1	5	3	1	0.3	5	4	14	3	3	3	4	3	3	4	2	4	0	4	4	4	5	1	1	3.16667
1244	19.9167	F	1	3	3	0	4	2	0	0.1	5	0		1	4	3	4	3	4	4	2	4	3	3	0	0	5	2	2	2
1245	26.75	M	1	2	3	0	2	1	0	0	3	1	14	1	2	2	4	2	4	1	1	2	0	0	1	0	3	2	2	1.33333
1247	28	F	0	5	3	-2	3	3	0	0.8	7	3	X	3	2	3	4	2	4	2	0	4	1	4	6	0	0	1	2	2.16667
1248	24.1667	F	0	5	3	-1	7	2	1	0.5	3	6	X	4	4	4	4	4	4	4	4	7	0	0	0	5	6	2	1	2.33333
1249	18.8333	F	0	3	3	0	4	0	0	0	3	3	16	2	4	1	4	2	4	4	1	4	0	3	0	2	4	2	1	2
1250	22.75	F	0	5	3	0	6	2	1	0.6	6	4	17	4	4	4	4	3	4	3	3	7	0	6	0	5	7	2	4	4
1251	20.8333	M	0	4	3	-1	6	0	0	0.5	6	7	NA	3	1	4	4	4	4	4	3	7	2	0	1	3	5	1	2	2
1252	22.1667	F	1	4	1	0	1	1	0	0	5	0		2	3	3	4	1	4	4	2	5	0	5	0	0	5	1	2	2.16667
1258	20.3333	F	0	3	3	0	3	3	0	0.1	7	3	13	2	2	2	3	2	3	1	0	6	0	2	2	0	5	0		1.5
1268	22.9167	F	1	6	3	2	6	3	1	0.7	7	7	13	4	4	4	4	4	4	4	4	7	5	6	7	7	7	2	2	5.16667
1269	21.1667	F	0	3	3	-2	7	3	1	0.8	3	0		1	1	3	4	2	4	2	1	2	0	0	0	0	3	0		0.5
1270	19.0833	F	1	6	3	0	7	2	0	0.1	6	7	17	4	4	4	4	4	4	4	4	7	4	6	0	5	5	2	2	3.33333
1272	21.8333	F	0	5	3	1	4	3	1	0.6	5	7	16	3	3	3	4	1	4	3	3	7	0	7	7	5	7	1	2	4.83333
1275	24.75	M	1	5	3	1	5	2	0	0.7	6	3	15	2	3	2	4	3	4	4	2	5	0	1	3	3	4	1	1	2.16667
1276	21.75	F	0	4	3	-1	4	4	0	0	6	3	9	3	4	3	4	2	4	4	2	6	5	3	3	5	7	2	2	3.66667
1281	20	F	0	4	3	0	5	3	0	0	3	5	16	3	3	3	3	2	3	3	2	5	0	2	0	0	5	1	1	1.5
1283	24.1667	F	0	4	2	0	3	3	0	0.3	0	7	14	2	1	2	2	0	4	3	2	6	0	3	3	3	4	0		2.16667
1284	26.8333	F	0	5	2	0	5	3	0	0.1	4	4	NA	1	2	4	3	1	3	2	3	6	0	4	7	5	7	0		3.83333
1286	19.6667	F	1	4	2	1	3	3	0	0.5	4	6	18	2	3	3	4	2	4	3	1	4	0	1	3	1	4	2	3	2.33333
1288	24.75	F	1	3	2	-1	3	3	0	0	4	1	NA	3	3	3	4	2	2	3	1	2	0	1	1	1	5	1	2	1.83333
1290	23.3333	F	1	5	2	0	3	0	1	0	6	5	X	1	3	1	3	1	3	1	1	7	0	0	4	0	6	1	2	2.16667
1297	22.1667	F	0	6	3	-1	6	3	1	0.7	5	5	NA	3	3	3	3	3	4	3	1	7	0	5	2	2	5	1	1	2.66667
1300	21.8333	M	1	6	4	2	5	3	0	0.5	5	0		4	4	4	4	4	4	4	4	0	0	0	0	0	0	0		0.333333
1302	28.3333	M	1	1	2	0	4	3	0	0.3	5	4	28	1	1	2	3	1	3	4	0	0	0	3	0	3	6	0		2
1303	22.5833	F	1	4	3	0	3	3	0	0.5	5	5	12	3	4	3	3	3	4	3	2	4	0	4	0	0	6	0		1.66667
1305	22	M	1	4	3	0	2	4	1	0.7	3	7	16	1	0	2	2	0	3	2	2	4	0	0	0	3	5	0		1.33333
1310	19.6667	F	1	6	2	1	4	1	0	0	5	4	NA	2	3	3	3	2	3	3	2	7	0	4	1	1	4	0		1.83333
1311	20.75	F	0	2	2	2	3	3	0	0	1	7	11	1	0	1	2	1	3	4	3	3	0	0	3	0	6	1	0	1.66667
1313	18.6667	M	1	5	3	0	5	2	0	0.1	5	3	14	0	1	3	4	1	4	3	1	2	0	2	0	0	5	1	2	1.66667
1315	25	F	0	4	2	0	3	1	1	0.2	3	6	13	2	2	4	3	3	4	4	3	5	0	1	3	2	3	1	2	2
1321	20.75	F	1	5	3	0	5	1	0	0	4	1	X	4	4	3	4	4	4	3	2	5	0	5	3	4	6	2	1	3.5
1324	21.8333	F	0	4	2	0	4	1	0	0	3	3	18	1	1	2	4	3	4	3	2	6	3	3	0	0	4	0		1.33333
1332	29.6667	F	1	4	1	1	3	3	0	0	7	3	10	2	3	4	4	4	4	4	2	4	0	3	0	3	2	1	3	2
1333	26.1667	M	1	4	2	-1	2	2	0	0	7	4	X	3	2	4	4	4	4	4	3	4	0	3	0	0	5	2	2	2
1337	19.1667	M	0	4	3	-1	6	4	1	0.8	6	3	14	4	3	4	4	2	4	4	4	2	0	6	1	2	5	2	3	3.16667
1339	27.25	F	0	5	2	-1	5	4	0	0	5	2	15	4	4	4	4	4	4	4	2	5	0	3	0	4	5	2	4	3
1341	24.8333	F	0	4	2	-1	3	1	0	0.1	2	3	NA	3	3	4	4	4	4	4	3	5	3	3	0	3	4	1	1	2
1345	21.6667	F	0	5	4	1	6	2	0	0.3	4	3	16	3	4	3	4	1	4	4	3	1	0	4	0	5	7	2	4	3.66667
1346	20	F	0	5	2	0	4	0	0	0.1	3	0		3	4	3	3	3	4	2	2	7	1	4	0	2	4	2	1	2.16667
1348	23.25	F	1	4	2	-1	3	0	1	0	3	3	15	1	2	1	3	2	1	1	2	0	0	2	2	3	4	1	0	2
1351	20.75	F	0	3	2	1	3	3	0	0.1	4	0		4	4	4	4	2	4	3	3	5	0	4	2	1	4	1	1	2.16667
1355	18.75	F	1	6	3	1	4	3	0	0.1	4	4	14	3	4	3	4	2	4	3	2	6	0	7	0	0	5	1	0	2.16667
1356	23.3333	M	1	5	1	-1	5	2	0	0.4	4	2	X	2	3	3	4	3	4	4	3	5	0	3	1	1	6	0		1.83333
1357	25.3333	F	0	4	2	1	3	2	0	0	3	3	X	1	1	3	4	2	3	3	3	3	0	0	0	3	2	0		0.833333
1362	20.5	F	0	5	3	1	3	2	0	0.3	5	5	15	2	3	3	3	2	4	4	3	5	0	4	4	3	5	1	1	3
1366	25.5833	F	1	3	2	-1	3	3	0	0	4	2	10	2	1	3	3	4	4	3	2	3	0	3	0	0	0	1	1	0.833333
1371	25.75	F	0	4	2	1	3	3	1	0.1	5	4	12	2	2	2	3	3	4	3	3	4	0	4	0	0	5	2	2	2.16667
1378	30.8333	M	1	3	2	1	0		0	0	3	4	16	1	1	4	4	2	4	2	4	4	0	0	1	0	4	0		0.833333
1381	32.9167	F	1	4	2	1	4	2	0	0.2	6	6	25	1	3	3	3	2	3	3	4	3	0	0	0	0	3	0		0.5
1383	25.5	M	0	6	3	-1	7	2	1	0.5	6	4	14	2	3	4	4	3	4	4	4	2	0	3	2	0	4	0		1.5
1391	21.6667	F	0	2	3	2	2	0	0	0	3	7	6	2	4	3	4	4	4	4	3	7	3	0	0	3	2	2	2	1.5
1397	22.5	M	1	6	2	1	0		0	0	7	4	10	2	2	2	3	2	3	2	2	1	0	1	3	1	7	2	1	2.5
1399	20.3333	M	1	5	3	0	6	2	1	0.5	7	7	12	3	4	4	4	4	4	4	4	1	2	0	7	4	7	2	4	4
1415	20.3333	F	0	3	2	0	3	0	0	0	6	0		3	4	4	4	4	4	4	4	5	0	4	0	0	5	1	4	2.33333
1418	26.25	M	0	6	2	0	3	2	1	0.3	3	2	15	1	3	2	2	1	3	2	2	6	0	4	2	2	5	1	1	2.5
1420	25.5833	F	0	5	3	-1	5	3	1	0.5	4	4	23	3	3	3	3	2	3	2	1	3	1	4	0	0	5	0		1.5
1422	20.25	F	1	5	2	1	3	4	1	0.5	7	7	18	1	1	3	3	2	4	2	2	5	0	6	3	3	5	1	1	3.16667
1424	25.3333	F	0	5	3	-1	5	2	0	0.1	7	1	12	2	3	4	3	2	4	3	3	6	1	1	2	2	4	1	1	1.83333
1430	23.8333	F	0	5	3	1	5	3	0	0.3	6	7	10	3	4	4	4	4	4	4	3	6	3	4	5	6	7	2	3	4.5
1438	23.3333	F	0	6	2	0	5	3	0	0.4	6	6	14	3	4	4	4	4	4	4	4	6	0	7	3	3	7	2	2	4
1439	20.9167	M	1	4	2	1	4	3	1	0	5	3	19	0	3	1	4	3	4	2	0	6	0	0	0	0	3	2	1	1
1446	27.8333	F	0	3	2	-1	4	2	0	0.1	2	0		2	3	2	4	1	4	2	0	6	3	3	0	0	3	1	1	1.33333
1455	19.75	F	1	4	3	-1	5	3	1	0.3	6	6	10	2	3	3	4	4	4	4	4	1	0	4	0	4	7	1	1	2.83333
1459	24.75	F	1	5	2	1	4	1	1	0.1	5	0		2	0	3	1	1	3	3	2	5	0	5	1	1	4	0		1.83333
1461	19.5	F	0	4	3	-1	2	2	1	0.7	7	1	13	3	3	3	4	2	3	2	1	5	0	2	5	2	6	1	2	3
1469	24	M	1	3	1	0	1	1	1	0	0	0		0	0	1	3	1	2	1	0	0	0	0	0	0	0	1	0	0.166667
1470	26.4167	F	0	6	3	2	3	2	1	0.4	3	7	20	4	4	4	4	3	4	4	3	4	2	4	0	0	1	2	2	1.5
1474	34	F	1	6	3	-2	5	4	1	0.9	2	3	25	4	4	4	4	4	4	4	4	4	5	4	1	5	2	2	1	2.5
1476	20.4167	F	1	5	3	-2	7	3	1	0.3	5	0		0	2	3	1	0	4	3	1	5	0	5	0	0	6	0		1.83333
1481	20.3333	F	1	5	2	-1	6	2	0	0.1	5	0		2	4	3	4	2	4	3	1	7	0	1	0	1	1	1	1	0.833333
1483	26.25	F	1	5	2	1	5	1	0	0.3	5	5	X	2	2	3	4	0	4	3	2	5	0	0	1	1	5	1	2	1.66667
1484	19.8333	F	1	3	3	-1	5	3	0	0.1	6	2	16	2	4	3	4	3	4	2	2	4	1	3	2	3	3	1	2	2.33333
1489	20.3333	F	1	5	3	-2	7	2	0	0.1	4	3	18	2	2	4	4	3	4	3	2	5	0	3	3	4	4	1	2	2.83333
1492	27	M	1	2	3	-1	0		0	0	0	3	NA	3	2	3	3	2	3	2	2	4	0	4	0	1	2	0		1.16667
1500	19.6667	F	0	6	4	0	4	3	0	0.2	4	3	12	3	3	2	4	1	2	2	3	7	1	7	5	5	4	1	1	3.83333
1508	26.25	F	1	5	4	1	5	2	0	0.4	5	4	12	2	3	3	4	4	4	4	3	4	1	7	2	3	6	2	1	3.5
1511	21.3333	M	1	2	3	0	0		0	0	5	2	15	3	3	4	4	2	4	2	3	2	0	0	0	0	6	1	2	1.5
1523	23.9167	M	1	4	3	1	4	3	1	0.2	5	3	16	2	3	2	4	3	4	3	2	2	0	1	4	3	3	1	1	2.16667
1526	22.75	F	0	2	3	-2	4	3	0	0.9	6	0		2	3	3	4	2	4	2	2	0	0	0	0	0	1	2	2	0.833333
1531	25.1667	F	0	6	2	1	6	4	1	1	4	6	10	4	4	4	4	4	4	4	4	6	4	3	3	3	3	1	0	2.16667
1532	23.6667	F	1	5	2	-1	6	2	1	0.3	5	0		3	3	4	4	3	4	3	3	4	2	5	0	5	5	1	2	3
1533	23.25	F	1	5	2	2	0		0	0	3	7	NA	3	4	4	4	2	4	4	2	6	0	4	0	3	4	0		1.83333
1534	19.6667	F	1	6	3	2	2	1	0	0	5	6	15	4	3	2	4	3	4	3	2	7	4	7	5	4	3	1	1	3.5
1537	23.6667	F	1	4	2	0	4	1	0	0	5	5	NA	1	1	2	2	2	3	2	1	5	0	1	0	0	2	0		0.5
1538	23.3333	F	1	5	4	-1	5	2	1	0.2	4	5	16	3	3	3	4	2	4	3	2	5	0	1	0	2	1	1	1	1
1539	25.4167	F	1	4	2	0	4	1	0	0	6	0		2	2	3	3	2	3	3	3	5	0	1	1	1	4	1	1	1.5
1543	20.4167	F	0	5	3	0	6	3	0	0.8	7	7	16	4	4	4	4	4	4	4	2	6	0	6	0	0	7	1	1	2.5
1547	21	F	1	1	3	0	3	0	0	0	5	0		1	2	4	4	4	4	4	3	2	2	0	0	0	4	2	3	1.5
1549	24.1667	F	1	5	3	-1	5	2	0	0.2	4	2	12	2	2	3	4	3	4	3	3	5	0	3	3	5	4	1	2	3
1558	23.3333	F	1	3	3	0	3	0	0	0	2	7	15	3	2	3	4	4	4	3	4	1	0	0	1	0	4	0		1
1560	18.6667	F	1	5	2	0	6	3	0	0	7	6	X	2	4	3	4	3	4	3	2	1	6	0	0	0	4	0		0.666667
1561	20.8333	F	1	5	4	1	2	3	0	0.3	3	7	13	1	4	4	4	2	4	3	3	5	0	5	4	3	5	1	2	3.33333
1563	23.3333	F	0	5	3	-1	5	1	0	0.7	5	0		2	3	2	3	2	3	2	1	5	0	1	0	3	5	1	2	2
1564	22.25	F	1	6	4	-2	7	2	0	0.4	7	7	10	3	4	4	4	4	4	4	3	4	4	7	4	4	7	2	2	4.33333
1565	20.1667	F	1	3	2	2	7	3	1	0.3	6	7	6	2	3	3	4	1	4	4	1	5	0	6	3	6	5	1	2	3.83333
